# Supplementary material for: Food safety knowledge, attitude and self-reported practice of secondary school students in Beijing, China: A cross-sectional study
Source: PLoS One. 2017 Nov 2;12(11):e0187208. doi: 10.1371/journal.pone.0187208 (PMC5667794; doi:10.1371/journal.pone.0187208)
Supplement: S1 Dataset — (XLS) [file pone.0187208.s001.xls]

## Sheet: dataset
No	gender	age	region	school type	P_education	academic record	residence	smoke	drink	K0101	K0102	K0103	K0104	K02	K03	K0401	K0402	K0403	K0404	K0405	K0406	K0501	K0502	K0503	K0504	K0601	K0602	K0603	K0604	K07	A01	A02	A03	P01	P02	P03
1	2	16	2	2	2	3	1	1	1	1	1	0	0	1	1	1	1	1	1	0	0	1	0	1	0	1	1	0	0	3	4	1	1	1	2	1
2	1	18	2	2	1	1	1	1	1	1	1	0	0	1	2	1	1	1	1	0	0	1	0	1	0	0	1	0	0	2	4	2	2	1	2	2
3	2	16	2	2	3	3	2	1	1	1	1	0	0	1	2	1	0	0	1	0	0	1	0	0	0	0	1	1	0	3	4	2	2	2	2	2
4	1	17	2	2	1	3	1	1	2	0	0	1	0	3	2	0	0	1	0	0	0	1	0	1	0	0	0	1	0	3	3	2	1	2	2	2
5	1	16	2	2	2	2	2	1	1	1	1	0	0	2	1	1	1	1	1	1	0	1	0	1	0	1	0	0	0	3	4	1	2	2	3	2
6	1	17	2	2	1	1	2	1	1	1	1	1	0	2	2	1	1	1	1	1	0	1	0	1	0	0	1	1	0	3	4	1	2	1	3	1
7	1	18	2	2	2	1	1	1	2	1	0	1	0	1	1	1	1	1	1	0	0	1	0	0	0	0	1	1	0	3	5	1	1	1	2	1
8	1	16	2	2	3	2	2	1	1	1	1	1	0	1	2	0	0	0	1	0	0	1	0	1	0	0	0	1	0	3	4	1	2	1	3	2
9	2	18	2	2	1	3	1	1	1	1	0	0	0	3	2	1	1	1	1	1	0	1	0	0	0	0	0	1	0	3	3	2	1	2	1	2
10	2	16	2	2	1	2	1	1	1	0	1	0	0	1	2	1	1	1	1	1	0	1	0	1	0	1	0	0	0	3	5	1	2	2	2	2
11	2	16	2	2	2	3	1	1	1	0	1	0	0	2	2	1	1	1	1	0	0	1	1	1	0	0	1	1	0	1	3	2	1	2	2	1
12	2	18	2	2	3	1	1	1	1	0	1	0	0	1	2	0	1	1	0	1	0	1	0	1	0	0	1	1	0	3	5	2	2	2	2	1
13	1	17	2	2	2	2	1	1	2	0	1	0	0	1	2	1	0	1	1	0	0	1	0	0	0	0	1	0	0	3	4	1	1	1	2	1
14	2	17	2	2	2	1	2	1	1	0	0	1	0	2	1	1	1	1	1	0	0	1	0	1	0	0	1	0	0	3	4	2	1	2	2	1
15	2	15	2	2	2	3	1	1	1	1	0	0	0	1	2	1	1	1	1	1	0	1	0	0	0	0	1	0	0	3	3	2	2	1	2	1
16	2	16	2	2	2	2	2	1	2	1	1	0	0	2	2	1	1	1	1	0	0	1	1	1	0	0	1	0	0	3	5	1	1	1	3	1
17	2	18	2	2	3	1	1	1	1	0	0	1	0	1	2	0	0	1	1	0	0	1	0	1	0	0	1	1	0	3	5	1	1	1	2	1
18	2	17	2	2	2	2	2	1	1	0	1	1	0	1	2	0	0	1	0	0	0	1	0	0	0	1	1	1	0	3	3	2	1	2	2	2
19	2	16	2	2	2	1	2	1	1	0	1	1	0	1	2	1	1	1	1	0	0	1	0	1	0	0	1	0	0	3	4	2	2	1	2	2
20	2	18	2	2	3	1	1	1	1	1	1	0	0	1	1	1	1	1	1	0	0	1	0	1	0	0	1	1	0	3	5	1	1	1	2	1
21	2	16	2	2	3	1	2	1	1	0	1	1	0	1	1	0	1	1	1	1	0	1	0	0	0	0	1	1	0	3	4	1	1	1	2	1
22	2	17	2	2	3	1	1	1	2	1	0	0	0	1	2	1	1	0	1	1	0	1	0	1	0	0	1	0	0	3	4	2	2	1	2	1
23	1	17	2	2	3	1	2	1	1	1	0	0	0	1	2	0	0	1	0	0	0	1	0	0	0	0	0	1	0	3	5	1	1	1	2	2
24	1	17	2	2	2	3	2	1	1	1	1	1	0	1	1	1	1	1	1	0	0	1	0	1	0	0	1	1	0	3	4	1	2	1	2	1
25	2	18	2	2	2	2	1	1	1	1	0	0	0	1	1	1	1	0	1	0	0	1	0	1	0	0	0	1	0	3	5	2	1	1	2	2
26	2	17	2	2	2	3	2	1	1	1	1	1	0	1	2	1	1	1	1	0	0	1	0	0	0	0	1	0	0	3	4	2	2	1	3	1
27	2	17	2	2	3	1	1	1	1	1	0	1	0	2	2	1	1	0	0	0	0	1	0	1	0	0	1	0	0	3	4	2	2	1	2	2
28	2	16	2	2	3	1	2	1	1	1	0	1	0	1	2	1	1	1	1	0	0	1	0	1	0	0	1	0	0	3	4	2	2	2	2	1
29	2	16	2	2	3	3	2	1	2	0	1	1	0	1	2	1	1	0	1	1	0	1	0	0	0	0	0	1	0	3	4	1	2	1	2	1
30	2	18	2	2	2	1	1	1	1	1	1	1	0	1	2	1	1	1	1	0	0	1	0	1	0	0	1	1	0	3	5	2	1	2	2	1
31	2	16	2	2	2	1	1	1	1	1	1	0	0	1	2	1	1	1	1	1	0	1	0	0	0	0	1	1	0	1	4	1	1	1	2	1
32	2	16	2	2	1	1	2	1	1	1	1	1	0	1	2	1	1	1	1	1	0	1	0	1	0	0	1	1	0	3	4	2	2	2	2	1
33	1	17	2	2	2	2	1	1	1	1	1	1	0	1	2	1	1	1	0	0	0	1	0	1	0	0	1	1	0	3	4	2	2	2	2	2
34	2	16	2	2	3	2	2	1	1	1	1	1	0	2	1	1	1	1	1	1	0	1	0	1	0	0	1	1	0	3	5	1	1	1	3	2
35	1	17	2	2	3	1	2	2	2	1	1	1	0	1	2	1	1	1	1	0	0	1	0	1	0	0	1	1	0	3	3	2	2	1	2	2
36	2	16	2	2	2	2	2	1	1	1	1	0	0	1	2	1	1	1	1	0	0	1	0	1	0	0	1	1	0	3	5	2	2	3	3	1
37	2	17	2	2	3	2	2	1	2	0	1	0	0	1	1	1	1	1	1	1	0	1	0	0	0	0	1	1	0	2	4	2	2	1	2	2
38	2	16	2	2	3	3	2	1	1	0	0	1	0	1	2	0	0	1	0	0	0	1	0	0	0	0	1	0	0	3	2	2	2	2	2	1
39	1	17	2	2	2	3	2	1	2	1	0	0	0	1	2	0	0	1	0	0	0	1	0	0	0	0	1	1	0	1	4	2	2	1	1	1
40	2	17	2	2	3	3	2	1	1	1	0	0	0	1	1	1	1	0	1	1	0	1	0	1	0	0	1	1	0	3	5	2	2	1	2	1
41	2	17	2	2	2	1	2	1	1	1	0	0	0	1	1	1	1	1	1	0	0	1	0	1	0	0	1	1	0	3	5	1	1	1	3	1
42	2	16	2	2	2	2	1	1	1	1	0	1	0	1	1	1	1	1	1	1	0	1	0	1	0	0	1	0	0	3	4	2	1	1	2	2
43	1	17	2	2	3	1	2	1	1	0	0	1	0	1	1	1	0	0	1	0	0	1	0	1	0	0	1	0	0	3	5	1	2	1	3	1
44	2	15	2	2	1	1	1	1	1	1	1	1	0	1	2	1	1	0	1	1	0	1	0	1	1	0	1	1	0	3	2	2	1	2	2	2
45	1	16	2	2	1	1	1	1	1	0	1	0	0	2	2	0	1	1	1	0	0	1	0	1	0	0	1	1	0	3	2	1	1	1	3	2
46	2	16	2	2	3	1	1	1	1	1	1	0	0	2	1	1	1	1	1	1	0	1	0	1	0	0	1	1	0	3	4	1	2	1	2	1
47	1	15	2	2	3	1	2	1	1	1	1	0	0	1	1	1	1	1	1	0	0	1	1	0	0	0	1	0	0	3	2	1	2	1	2	1
48	1	15	2	2	3	1	2	1	1	1	1	0	0	1	1	1	1	1	1	0	0	1	0	1	0	0	0	1	0	3	4	1	1	1	2	1
49	1	16	2	2	3	3	2	1	2	1	1	0	0	2	1	1	1	1	1	0	0	1	0	1	0	0	1	1	0	3	4	1	1	1	2	1
50	1	15	2	2	1	3	2	1	1	1	1	1	0	1	1	1	1	1	1	1	0	1	1	1	0	0	1	1	0	3	3	2	1	1	2	2
51	1	17	2	2	1	2	1	1	1	9	9	9	9	1	2	1	1	1	1	1	0	1	0	1	0	0	0	1	0	3	4	2	2	1	2
52	2	15	2	2	3	2	1	1	1	1	0	1	0	2	1	0	1	0	1	1	0	1	0	0	0	0	0	1	0	3	3	1	1	1	2	1
53	1	15	2	2	1	2	2	1	1	1	1	1	0	1	2	1	1	1	1	0	0	1	0	1	0	0	1	1	0	3	3	1	2	1	3	2
54	2	15	2	2	2	3	1	1	1	0	1	1	0	1	2	1	0	0	1	1	0	1	0	1	0	0	1	1	0	2	3	2	3	3	1	2
55	2	15	2	2	3	3	2	1	1	0	1	1	0	2	1	1	1	1	1	0	0	1	0	1	0	0	0	1	0	1	4	1	1	1	2	2
56	2	15	2	2	3	2	2	1	2	0	1	1	0	1	1	0	1	1	0	0	0	0	0	1	0	0	1	1	0	3	5	1	1	1	2	1
57	1	15	2	2	1	3	1	2	2	1	1	0	0	3	1	1	1	1	1	0	0	1	0	1	0	1	0	0	0	3	3	1	1	2	2	2
58	2	16	2	2	3	1	1	1	1	1	0	0	0	2	1	1	0	0	1	0	0	1	0	1	0	0	0	1	0	3	4	1	1	2	2	1
59	2	16	2	2	2	3	1	1	1	0	1	1	0	1	1	1	1	1	1	1	0	1	0	1	0	0	1	1	0	3	3	2	2	1	2	1
60	1	15	2	2	3	3	1	1	1	1	1	1	0	3	1	1	1	1	1	0	0	1	0	1	0	0	1	1	0	3	4	1	2	2	2	2
61	1	15	2	2	2	3	2	1	1	1	1	1	0	1	2	1	1	1	1	1	0	1	0	1	0	0	1	1	0	1	4	2	2	2	1	1
62	2	15	2	2	3	2	2	1	2	0	0	0	1	3	2	1	1	1	1	1	0	1	0	0	0	0	1	1	0	3	4	1	2	1	2	1
63	2	15	2	2	3	2	1	1	2	1	1	1	0	2	1	0	1	1	1	0	0	1	0	1	0	0	1	0	0	2	3	1	1	1	3	1
64	1	15	2	2	2	2	2	1	2	0	1	1	0	3	2	1	0	1	1	0	0	1	0	1	0	0	1	1	0	3	5	2	2	3	2	2
65	2	15	2	2	2	1	2	1	2	1	0	0	0	2	2	1	1	1	1	1	0	1	0	1	0	0	1	1	0	2	4	2	2	1	3	1
66	1	15	2	2	3	1	2	1	1	1	1	1	0	1	1	1	0	0	1	0	0	1	0	1	0	0	0	1	0	3	5	1	2	1	3	2
67	2	16	2	2	2	1	2	1	1	0	1	0	0	1	2	1	1	1	1	0	0	1	0	0	0	0	1	1	0	3	3	1	2	1	3	2
68	2	15	2	2	2	3	1	1	1	1	0	0	0	2	2	1	1	1	1	1	0	1	0	1	0	0	1	1	0	3	4	1	1	1	2	1
69	2	15	2	2	3	2	2	1	2	1	1	0	0	3	2	1	1	0	1	1	0	1	0	1	0	0	1	1	0	9	3	2	2	2	1	2
70	1	15	2	2	3	3	2	1	2	1	0	0	0	2	2	0	0	0	0	0	1	1	0	1	0	0	0	1	0	3	4	2	2	1	1	2
71	1	16	2	2	3	2	1	1	1	1	1	1	0	3	1	0	0	1	1	1	0	1	0	1	0	0	0	1	0	3	2	1	2	1	2	2
72	2	16	2	2	1	2	2	1	1	1	0	0	0	1	2	0	1	0	1	0	0	1	0	1	0	0	1	1	0	3	5	2	2	2	2	1
73	2	17	2	2	3	1	1	1	2	1	1	1	0	1	2	0	1	0	1	1	0	1	0	1	0	0	0	1	0	1	3	1	1	1	1	1
74	2	15	2	2	2	1	1	1	1	1	1	1	0	1	2	1	1	1	1	0	0	1	0	1	0	0	1	1	0	3	4	1	1	1	2	1
75	1	16	2	2	3	2	2	1	1	1	1	1	0	1	1	1	1	1	1	0	0	1	0	1	0	0	1	1	0	3	2	1	2	1	2	1
76	2	15	2	2	3	2	1	1	1	0	1	1	0	2	2	0	0	1	1	0	0	1	0	1	0	0	1	1	0	3	3	1	2	1	3	1
77	1	16	2	2	2	1	2	1	2	0	1	1	0	1	1	1	1	1	1	1	0	1	0	1	0	0	1	1	0	1	4	1	1	1	1	2
78	1	15	2	2	1	3	1	1	2	0	1	0	0	1	1	0	1	1	1	0	0	1	0	1	1	0	1	1	0	3	3	1	2	1	2	2
79	2	15	2	2	3	3	2	1	1	1	0	0	0	3	2	1	1	0	1	1	0	1	0	1	0	0	1	1	0	3	4	1	1	1	2	1
80	1	15	2	2	3	2	2	1	2	0	1	1	0	1	2	0	1	1	1	0	0	1	0	0	0	0	0	1	0	3	4	1	1	1	2	1
81	2	15	2	2	2	2	1	1	1	1	0	0	0	2	1	1	0	1	1	1	0	1	0	1	0	0	1	0	0	3	5	2	2	2	2	2
82	2	15	2	2	2	3	2	1	1	1	1	1	0	1	1	1	1	1	1	1	0	1	0	1	0	0	1	1	0	3	5	2	1	1	1	1
83	1	15	2	2	2	2	1	1	2	1	1	1	0	1	1	1	1	1	1	1	0	1	0	1	0	0	0	1	0	1	4	2	2	2	2	2
84	1	17	2	2	3	2	1	1	1	1	1	0	0	1	1	1	1	1	1	1	0	1	0	0	0	0	1	0	0	3	4	1	2	1	2	1
85	1		2	2	1	1	1	1	1	0	1	0	0	1	1	0	1	1	1	0	0	1	1	0	0	0	1	1	0	1	3	2	2	2	2	2
86	2	15	2	2	2	3	2	1	1	0	1	1	0	1	1	1	1	1	1	1	0	1	0	1	0	0	1	0	0	3	3	1	2	1	3	2
87	2	15	2	2	2	2	2	1	1	1	1	0	0	2	2	0	1	1	1	0	0	1	0	0	0	0	0	1	0	3	3	1	1	1	2	1
88	1	15	2	2	1	3	2	1	1	0	1	1	0	3	2	1	1	1	1	0	0	1	0	1	1	0	1	1	0	3	3	1	1	1	3	1
89	1	16	2	2	2	3	2	1	1	0	1	1	0	3	2	0	1	1	1	0	0	1	0	1	0	0	0	1	0	3	3	3	2	2	2	2
90	2	15	2	2	3	1	1	1	1	1	1	0	0	3	1	0	0	0	0	0	1	1	0	1	0	0	1	1	0	3	5	1	2	1	3	1
91	2	15	2	2	2	1	1	1	1	0	1	1	0	1	1	1	1	1	1	0	0	1	0	1	0	0	1	1	0	3	4	1	1	1	2	1
92	2	15	2	2	1	2	1	1	1	1	1	1	0	2	1	1	1	1	1	1	0	1	0	1	0	0	0	1	0	3	4	2	1	1	2	1
93	2	17	2	2	3	2	1	1	1	1	1	1	0	2	2	1	1	1	1	0	0	1	0	1	0	0	1	1	0	3	3	2	1	1	2	1
94	1	16	2	2	2	3	2	1	2	0	1	0	0	1	2	0	1	1	1	1	0	1	0	0	0	0	0	1	0	1	4	2	2	2	2	1
95	1	15	2	2	2	1	1	1	1	0	1	1	0	2	2	1	1	1	1	0	0	1	0	1	0	0	1	1	0	3	2	3	2	2	3	2
96	2	16	2	2	2	1	2	1	1	0	1	1	0	1	1	1	1	1	1	0	0	1	0	1	0	0	1	1	0	3	4	1	1	1	3	1
97	1	15	2	2	3	3	2	1	1	1	0	0	0	1	2	1	1	1	1	0	0	1	0	1	0	0	1	1	0	1	4	2	2	1	2	2
98	2	15	2	2	1	3	2	1	1	1	1	0	0	1	2	1	1	1	1	1	0	1	0	1	0	0	1	1	0	3	4	2	2	2	2	2
99	1	19	2	2	1	1	1	1	1	1	1	1	0	1	2	1	0	1	1	1	0	1	0	1	0	0	1	1	0	3	2	2	2	1	3	1
100	1	16	2	2	3	3	2	1	1	1	0	1	0	1	2	0	0	1	1	0	0	1	0	0	0	0	0	1	0	3	2	2	2	2	2	2
101	2	15	2	2	3	2	1	1	1	1	1	0	0	1	1	1	1	1	1	0	0	1	0	0	0	0	1	0	0	3	4	1	2	1	3	1
102	2	15	2	2	1	2	1	1	1	0	1	1	0	1	1	1	1	1	1	0	0	1	0	1	0	0	1	1	0	3	4	1	1	1	2	1
103	1	15	2	2	2	3	2	1	2	1	0	1	0	1	1	1	1	1	1	1	0	0	1	0	1	0	1	1	0	3	3	2	2	2	2	2
104	1	15	2	2	1	2	2	1	2	1	1	1	0	1	2	1	1	1	1	1	0	1	0	0	0	0	1	1	0	3	5	3	1	2	1	2
105	2	16	2	2	1	3	2	1	1	1	1	0	0	1	2	0	1	1	0	0	0	1	0	1	0	1	1	0	0	3	3	2	2	1	2	1
106	2	17	2	2	2	1	1	1	1	1	1	0	0	1	1	1	1	1	1	0	0	1	0	0	0	0	1	0	0	3	4	2	2	2	2	1
107	2	15	2	2	3	3	1	1	1	1	0	1	0	2	2	0	1	1	1	1	0	1	0	1	0	0	1	1	0	3	4	2	2	1	2	1
108	1	15	2	2	2	2	1	1	1	0	0	1	0	1	1	0	1	1	1	0	0	1	0	1	0	0	0	1	0	3	4	1	1	1	2	1
109	1	20	2	2	3	3	2	2	2	0	0	0	1	3	2	0	0	0	0	0	1	0	0	0	1	0	0	1	0	4	1	3	3	3	3	2
110	2	15	2	2	2	2	2	1	1	0	0	1	0	1	2	0	1	0	1	1	0	1	0	1	0	0	1	1	0	1	4	1	1	1	2	1
111	2	16	2	2	2	2	2	1	1	1	0	0	0	1	2	1	0	1	1	0	0	1	0	1	0	0	1	1	0	3	3	1	1	2	2	2
112	1	15	2	2	2	3	2	1	1	1	1	1	0	1	2	1	1	1	1	1	0	1	0	1	0	0	1	1	0	3	2	2	2	1	3	1
113	2	16	2	2	1	1	1	1	1	0	1	1	0	1	1	1	1	1	1	1	0	1	0	1	0	0	1	1	0	3	2	2	1	1	1	1
114	2	16	2	2	1	1	1	1	1	1	1	0	0	2	2	0	1	1	1	0	0	1	0	1	0	0	1	1	0	3	4	2	2	2	1	1
115	1	15	2	2	1	3	2	1	1	1	1	1	0	1	1	1	0	1	1	0	0	1	0	1	0	1	1	0	0	2	3	1	1	1	2	1
116	1	15	2	2	3	2	2	1	1	1	0	1	0	1	2	1	1	1	1	1	0	1	0	0	0	0	1	1	0	3	4	1	3	2	3	2
117	1	18	2	2	2	1	2	1	2	1	1	1	0	1	2	1	1	1	1	0	0	1	0	1	0	1	1	0	0	3	4	2	3	3	2	2
118	2	16	2	2	2	2	2	1	1	0	1	1	0	3	1	1	1	1	1	0	0	1	0	1	0	0	1	1	0	3	3	1	2	1	2	1
119	2	15	2	2	2	2	2	1	1	0	1	1	0	1	2	1	1	0	1	1	0	1	0	1	0	0	0	1	0	1	3	2	1	1	2	1
120	1	17	2	2	2	1	2	1	1	1	0	0	0	1	2	0	1	1	1	0	0	1	0	0	0	0	1	1	0	3	4	2	1	1	2	1
121	1	17	2	2	2	1	2	1	1	1	1	1	0	1	2	1	1	1	1	0	0	1	0	1	0	0	0	1	0	1	3	2	2	1	2	1
122	1	16	2	2	3	1	2	1	1	1	1	1	0	1	2	1	1	1	1	1	0	1	0	1	0	0	1	1	0	3	2	1	1	2	2	2
123	2	16	2	2	1	3	1	1	1	0	1	1	0	1	2	0	1	1	1	0	0	1	0	1	0	0	0	1	0	3	3	1	2	1	2	1
124	2	16	2	2	3	2	1	1	1	0	1	0	0	1	2	1	1	1	1	0	0	1	0	1	0	0	1	1	0	1	4	1	1	2	3	2
125	2	18	2	2	2	1	1	1	1	0	1	1	0	2	1	1	1	1	1	1	0	1	1	1	0	0	1	1	0	3	4	1	1	1	2	1
126	1	16	2	2	3	1	2	1	1	1	1	1	0	1	1	0	0	1	0	1	0	1	0	1	0	0	1	1	0	3	2	1	1	1	2	1
127	1	17	2	2	1	1	2	1	1	1	1	1	0	2	2	1	0	1	1	0	0	0	0	0	1	0	1	1	0	3	4	1	2	1	2	2
128	2	17	2	2	3	2	2	1	1	1	1	1	0	1	2	1	1	1	1	1	0	1	0	1	0	0	1	1	0	3	4	1	1	1	2	1
129	2	16	2	2	3	2	2	1	1	0	1	1	0	1	2	1	1	0	1	0	0	1	0	0	0	0	1	1	0	3	4	1	2	2	3	2
130	1	16	2	2	2	1	1	1	1	0	0	1	0	1	2	1	1	1	1	0	0	1	0	1	0	0	0	1	0	3	5	1	2	1	2	1
131	2	18	2	2	1	1	1	1	1	1	0	0	0	1	2	1	1	1	1	0	0	1	0	0	0	0	1	0	0	1	4	2	2	2	2	1
132	2	16	2	2	2	1	1	1	1	0	1	1	0	2	2	1	1	1	1	1	0	1	0	1	0	0	0	1	0	3	4	2	1	1	3	1
133	1	17	2	2	3	1	1	1	1	1	1	1	0	2	1	1	1	1	1	1	0	1	0	1	0	0	1	1	0	3	4	3	2	1	3	2
134	1	17	2	2	4	1	1	1	1	0	0	0	1	3	2	0	0	1	1	0	0	1	0	1	0	0	1	1	0	3	4	2	2	1	2	2
135	1	15	2	2	1	2	2	1	1	1	1	0	0	1	2	1	1	1	1	1	0	1	0	0	0	0	1	1	0	3	4	2	3	1	2	2
136	1	15	2	2	2	2	2	1	1	1	1	1	0	1	1	1	1	1	1	0	0	1	1	1	0	1	0	0	0	3	5	1	1	2	2	1
137	2	15	2	2	1	3	1	1	1	1	0	0	0	1	2	1	1	1	1	0	0	1	0	1	0	0	0	1	0	3	3	2	2	3	1	1
138	2	16	2	2	1	2	2	1	1	1	1	0	0	3	2	1	0	1	1	0	0	1	1	1	0	0	1	1	0	3	4	2	2	2	2	2
139	2	17	2	2	3	2	1	1	1	0	1	1	0	3	1	0	1	1	1	1	0	1	0	1	0	0	1	1	0	2	4	1	2	1	2	2
140	1	16	2	2	3	3	2	1	1	1	0	0	0	3	2	1	1	1	1	0	0	1	0	1	0	0	1	1	0	3	4	1	2	1	2	2
141	2	16	2	2	2	3	2	1	2	1	1	0	0	1	1	1	1	1	1	1	0	1	0	1	0	1	1	0	0	3	5	1	1	1	2	1
142	1	16	2	2	1	2	2	1	1	0	0	0	1	1	2	0	0	1	1	0	0	1	0	1	0	1	0	0	0	3	3	1	1	2	2	2
143	2	16	2	2	3	1	1	1	1	0	1	1	0	1	2	1	1	0	1	1	0	1	0	1	0	0	1	1	0	3	3	1	2	2	2	1
144	1	15	2	2	2	2	1	1	1	0	1	0	0	1	2	1	1	1	1	0	0	1	1	1	0	0	1	1	0	3	4	2	2	1	3	1
145	2	16	2	2	2	1	1	1	1	1	1	0	0	3	2	1	0	1	1	0	0	1	0	1	1	0	1	0	0	3	3	1	2	1	2	1
146	2	15	2	2	2	2	2	1	1	0	1	1	0	1	2	0	0	1	1	0	0	1	0	1	0	0	1	1	0	1	3	1	1	2	3	1
147	1	16	2	2	1	2	2	1	1	1	1	1	0	2	2	1	1	1	1	1	0	1	0	1	0	0	1	0	0	2	5	1	1	1	3	1
148	1	15	2	2	2	3	2	1	1	0	1	1	0	2	2	1	1	1	1	1	0	1	0	1	0	0	1	1	0	3	4	1	1	1	3	2
149	1	15	2	2	3	3	2	1	1	1	0	1	0	1	2	1	1	1	1	0	0	1	0	0	0	0	1	1	0	3	4	1	2	1	3	2
150	2	16	2	2	3	1	1	1	1	1	1	1	0	1	1	1	1	0	1	1	0	1	0	1	0	1	1	0	0	3	4	2	1	1	2	1
151	2	17	2	2	3	1	1	1	1	1	0	0	0	1	1	0	1	1	1	0	0	1	0	1	0	0	1	1	0	3	4	1	2	1	2	2
152	2	15	2	2	3	1	2	1	1	0	1	1	0	1	1	1	0	1	1	0	0	1	0	1	0	0	1	1	0	3	4	2	2	2	2	1
153	2	15	2	2	3	2	2	1	1	1	1	1	0	3	2	1	0	1	1	0	0	1	0	1	0	1	1	0	0	3	3	2	2	2	2	1
154	2	15	2	2	2	3	2	1	1	1	1	1	0	1	1	1	1	1	1	1	0	1	0	1	0	0	1	1	0	3	4	2	2	1	3	1
155	2	15	2	2	2	3	2	1	1	1	1	1	0	3	2	1	1	1	1	0	0	1	0	1	0	0	1	1	0	3	5	1	2	1	3	2
156	2	15	2	2	3	3	1	1	2	1	1	1	0	3	1	0	1	1	1	0	0	1	0	1	0	0	1	1	0	3	3	1	2	2	2	2
157	1	15	2	2	3	3	2	1	1	0	1	0	0	2	2	1	1	1	0	0	0	1	0	0	0	0	0	1	0	3	4	2	2	1	3	1
158	1	15	2	2	1	2	1	1	1	1	1	0	0	1	2	1	1	1	1	1	0	1	0	0	0	0	1	1	0	3	3	2	2	1	2	1
159	2	15	2	2	3	2	1	1	1	1	0	1	0	1	2	1	1	1	1	0	0	1	0	1	0	0	1	0	0	3	3	1	2	1	2	1
160	1	17	2	2	3	2	1	1	1	0	0	0	1	3	2	1	1	1	1	1	0	1	1	1	0	0	1	1	0	3	4	2	1	1	2	1
161	2	16	2	2	1	1	2	1	1	0	1	1	0	1	1	1	0	1	1	0	0	1	0	1	0	0	1	1	0	3	4	2	2	2	2	1
162	1	15	2	2	3	1	1	1	1	0	1	1	0	1	2	1	1	1	1	1	0	1	0	1	0	0	0	1	0	3	5	3	1	2	3	2
163	2	15	2	2	2	2	1	1	1	1	0	1	0	2	1	0	1	1	0	0	0	1	0	0	0	0	1	1	0	3	4	1	2	1	2	1
164	2	15	2	2	2	2	2	1	1	1	0	0	0	1	1	0	1	1	0	0	0	1	0	1	0	0	1	1	0	3	4	1	2	1	2	2
165	1	15	2	2	2	3	2	1	1	0	1	1	0	1	1	1	0	0	1	1	0	1	0	1	0	0	1	1	0	3	5	1	1	1	3	1
166	1	15	2	2	2	2	2	1	1	0	1	1	0	1	1	0	1	1	1	0	0	1	0	1	0	0	1	1	0	3	4	1	1	1	2	1
167	1	15	2	2	3	3	2	1	1	1	0	0	0	1	2	1	0	1	1	0	0	1	0	0	0	0	0	1	0	3	2	1	1	1	2	1
168	2	16	2	2	2	1	1	1	1	0	1	1	0	1	2	0	1	1	1	0	0	1	0	1	0	0	1	1	0	2	4	2	2	1	3	1
169	1	15	2	2	3	3	2	1	2	0	1	1	0	1	1	1	1	1	1	1	0	1	0	0	0	0	1	1	0	3	4	2	1	1	2	2
170	1	15	2	2	1	1	1	1	1	0	1	0	0	1	1	1	1	1	1	1	0	1	0	1	0	0	1	1	0	3	4	1	1	1	2	2
171	2	15	2	2	3	3	1	1	1	0	1	1	0	1	1	1	1	1	1	1	0	1	0	1	0	0	1	1	0	3	3	2	2	1	3	1
172	2	15	2	2	3	1	2	1	1	1	1	0	0	1	1	1	1	1	1	0	0	1	0	1	0	0	1	1	0	3	2	1	1	2	3	1
173	1	15	2	2	2	1	2	1	1	1	1	0	0	1	1	1	1	1	1	0	0	1	0	1	0	0	1	1	0	3	2	1	1	1	2	2
174	2	15	2	2	3	1	2	1	1	1	1	1	0	3	2	1	1	1	1	0	0	1	0	1	0	0	1	1	0	1	4	1	1	2	2	2
175	2	15	2	2	2	2	2	1	1	1	1	1	0	1	2	1	0	1	1	1	0	1	0	1	0	0	1	1	0	1	4	1	2	1	2	1
176	2	16	2	2	2	1	2	1	1	0	1	1	0	1	1	1	1	1	1	0	0	1	0	1	0	0	1	0	0	3	3	1	1	1	2	1
177	1	15	2	2	3	2	2	1	1	1	1	0	0	3	2	1	1	1	1	0	0	1	0	1	0	0	0	1	0	3	4	2	1	1	3	1
178	2	15	2	2	2	2	2	1	1	1	0	0	0	1	2	1	1	1	1	1	0	1	0	1	0	0	1	1	0	3	2	2	2	1	2	1
179	2	15	2	2	3	2	2	1	1	0	0	0	1	1	2	1	0	1	1	0	0	1	0	1	0	0	1	1	0	3	3	2	1	1	2	2
180	2	16	2	2	1	1	2	1	1	0	0	1	0	3	1	1	1	1	1	0	0	1	0	1	0	0	1	0	0	3	4	2	2	2	2	1
181	1	15	2	2	2	2	2	1	1	0	0	1	0	1	1	1	1	0	0	1	0	1	0	1	0	0	1	1	0	3	2	1	1	1	3	1
182	1	15	2	2	3	3	2	1	1	1	1	0	0	1	2	0	1	1	1	0	0	1	0	1	0	0	1	1	0	2	5	1	1	1	3	1
183	1	15	2	2	3	1	1	1	1	0	0	1	0	2	1	1	0	1	1	1	0	1	0	0	0	0	0	1	0	3	4	2	2	2	2	1
184	2	16	2	2	3	2	2	1	1	1	1	1	0	3	1	1	1	1	1	0	0	1	0	1	0	0	1	1	0	3	4	2	2	1	2	1
185	1	15	2	2	3	3	2	1	1	0	1	1	0	3	1	1	1	1	1	0	0	1	0	0	0	0	0	1	0	3	4	1	2	1	3	2
186	1	16	2	2	3	1	2	1	1	0	1	0	0	1	2	1	0	0	0	1	0	1	0	0	0	0	1	1	0	2	2	2	1	1	2	2
187	2	16	2	2	3	1	2	1	1	0	1	1	0	2	2	1	1	1	1	0	0	1	0	1	0	0	0	0	1	3	4	2	1	1	2	1
188	2	16	2	2	1	3	2	1	1	1	1	1	0	1	2	1	0	0	1	0	0	1	0	1	0	0	1	1	0	3	3	1	1	1	3	1
189	2	15	2	2	2	2	2	1	1	0	1	1	0	1	1	0	1	1	1	0	0	1	0	1	0	0	1	1	0	3	4	1	1	1	3	1
190	1	16	2	2	3	2	2	1	1	1	0	0	0	9	2	0	0	0	0	1	0	1	0	0	0	0	1	1	0	3	3	1	2	2	2	2
191	2	15	2	2	2	2	2	1	1	0	0	0	1	3	2	1	0	1	1	0	0	1	0	1	0	0	1	1	0	3	4	2	2	1	2	1
192	1	15	2	2	2	1	2	1	1	1	1	1	1	3	2	1	1	0	0	1	0	1	0	1	0	0	1	0	0	3	3	2	1	1	2	1
193	2	16	2	2	3	1	1	1	1	1	1	1	0	3	1	0	1	1	1	1	0	1	0	1	0	0	1	1	0	3	2	1	1	1	2	1
194	2	16	2	2	2	1	1	1	1	1	1	0	0	1	1	1	1	1	1	0	0	1	0	0	0	0	0	1	0	3	4	2	1	1	2	1
195	1	16	2	2	3	2	1	1	1	0	1	1	0	1	2	1	1	0	1	1	0	0	1	0	0	0	0	1	0	3	4	1	1	1	2	2
196	1	15	2	2	3	1	1	1	1	1	1	1	0	3	1	1	1	1	0	1	0	1	0	0	0	0	1	1	0	3	4	1	1	1	2	1
197	2	15	2	2	3	3	2	1	1	0	1	1	0	1	1	1	0	1	1	1	0	1	0	1	0	1	0	1	0	3	4	1	1	1	3	1
198	2	15	2	2	3	1	2	1	1	1	0	1	0	1	1	1	1	1	1	0	0	1	0	1	0	0	0	1	0	3	4	1	1	1	3	1
199	2	15	2	2	3	3	1	1	2	1	0	0	0	1	1	1	0	1	1	1	0	1	0	1	0	0	1	1	0	3	4	2	2	1	2	2
200	2	16	2	2	3	2	2	1	1	0	1	1	0	1	1	1	1	1	1	0	0	1	0	1	0	0	1	1	0	3	5	1	2	1	2	1
201	1	15	2	2	3	3	2	1	1	1	0	1	0	1	2	1	0	1	1	0	0	1	0	1	0	0	1	0	0	3	2	2	1	1	3	1
202	2	15	2	2	2	1	2	1	2	0	1	1	0	1	2	1	1	1	1	0	0	1	0	1	0	0	1	1	0	3	4	3	1	2	2	2
203	2	16	2	2	3	1	1	1	1	1	1	1	0	1	1	1	1	1	1	1	0	1	0	1	0	0	1	1	0	3	4	1	1	1	3	2
204	1	15	2	2	3	1	2	1	1	0	1	1	0	1	1	1	1	1	1	1	0	1	0	1	0	0	1	1	0	3	4	1	1	1	3	1
205	2	15	2	2	3	3	2	1	1	1	0	1	0	1	2	1	1	1	1	0	0	1	0	1	0	0	1	1	0	3	4	1	1	1	2	1
206	2	15	2	2	2	1	2	1	1	0	1	0	0	1	2	0	1	1	1	0	0	1	0	1	0	0	1	1	0	2	4	2	2	1	3	1
207	2	15	2	2	2	2	2	1	1	1	1	0	0	3	2	0	0	0	1	1	0	1	0	0	0	0	0	1	0	3	4	1	1	1	2	2
208	2	16	2	2	1	1	2	1	1	0	0	1	0	3	1	1	1	1	1	0	0	1	0	1	0	0	1	1	0	3	3	1	1	1	2	2
209	2	15	2	2	3	1	2	1	2	1	1	1	0	1	1	1	1	1	1	0	0	1	0	1	0	0	0	1	0	3	4	2	2	2	2	1
210	2	16	2	2	2	2	2	1	1	1	1	1	0	1	1	1	1	1	1	0	0	1	0	1	0	0	0	1	0	3	4	2	2	2	3	1
211	1	15	2	2	2	2	2	1	2	1	1	0	0	2	1	1	1	1	1	1	0	1	0	1	0	0	1	1	0	3	3	2	2	2	2	1
212	1	12	2	1	2	1	2	1	1	1	1	1	0	1	1	1	1	1	1	1	0	1	0	1	0	0	1	1	0	3	4	2	1	1	2	1
213	2	12	2	1	3	1	2	1	1	0	1	0	0	1	1	1	0	1	1	0	0	1	0	0	0	0	1	1	0	3	2	2	2	2	2	2
214	2	13	2	1	3	2	2	1	1	1	1	1	0	1	1	1	0	1	1	0	0	1	0	1	0	0	0	1	0	3	4	1	1	1	2	1
215	1	12	2	1	3	2	2	1	1	1	1	1	0	1	2	1	1	1	1	1	0	1	0	1	0	0	1	1	0	3	3	2	2	2	2	1
216	1	12	2	1	3	3	1	1	1	0	1	1	0	1	2	1	1	1	1	0	0	1	0	1	0	0	1	1	0	3	2	2	3	1	2	1
217	2	12	2	1	3	2	2	1	1	1	1	1	0	1	1	1	1	1	1	0	0	1	0	1	0	0	1	1	0	3	4	2	1	1	2	2
218	1	12	2	1	3	2	2	1	1	1	1	1	0	2	1	1	1	1	1	1	0	1	1	1	1	0	1	1	0	3	4	1	1	1	2	1
219	2	12	2	1	3	2	2	1	1	1	1	1	0	2	1	1	1	1	1	1	0	1	0	1	0	0	1	1	0	3	4	1	1	1	3	1
220	2	12	2	1	3	2	2	1	1	1	1	0	0	9	2	1	1	1	1	1	0	1	0	0	0	0	1	1	0	3	2	1	2	1	3	1
221	1	12	2	1	2	1	2	1	1	1	1	1	0	3	2	1	1	1	1	0	0	1	0	1	0	0	0	1	0	3	3	2	3	1	1	2
222	1	12	2	1	3	1	2	1	1	1	1	0	0	1	2	1	1	1	1	0	0	1	0	1	0	0	1	1	0	3	3	1	2	2	3	1
223	1	13	2	1	1	2	2	1	1	1	1	1	0	2	1	1	1	1	1	1	0	1	0	1	0	0	1	1	0	3	5	1	1	1	2	1
224	2	12	2	1	3	2	2	1	1	1	1	1	0	1	1	1	1	1	1	1	0	1	0	1	0	0	1	1	0	1	4	2	1	1	3	2
225	2	12	2	1	3	3	2	1	1	1	1	1	0	1	1	1	1	1	1	1	0	1	0	0	1	0	1	1	0	3	3	1	2	2	3	2
226	2	12	2	1	3	2	2	1	1	1	0	1	0	1	1	0	1	1	1	0	0	1	0	1	0	0	1	1	0	3	3	1	1	1	3	2
227	2	12	2	1	3	1	2	1	1	1	0	1	0	3	2	0	0	0	0	0	1	1	0	0	0	0	1	0	0	3	4	1	1	1	3	2
228	2	12	2	1	3	1	2	1	1	1	1	0	0	1	1	1	1	1	1	0	0	1	0	0	0	0	0	1	0	3	3	1	2	1	2	2
229	2	12	2	1	2	1	2	1	1	1	0	1	0	1	1	1	1	0	1	1	0	1	0	1	0	0	1	1	0	3	4	1	1	2	2	1
230	2	13	2	1	3	1	2	1	1	1	1	1	0	3	1	1	1	1	1	1	0	1	0	0	0	0	0	1	0	3	2	1	1	1	3	2
231	2	13	2	1	3	1	2	1	1	0	1	1	0	1	2	1	1	1	1	1	0	1	0	1	0	0	1	1	0	3	4	2	1	2	2	1
232	2	13	2	1	2	2	2	1	1	1	1	0	0	1	2	1	1	1	1	0	0	1	0	1	0	0	1	1	0	3	5	1	2	2	2	2
233	1	12	2	1	2	2	2	1	1	1	0	1	0	1	1	1	1	1	1	0	0	1	0	1	0	0	1	0	0	3	4	1	1	1	2	2
234	1	12	2	1	3	3	2	1	1	0	0	0	1	1	2	1	1	1	1	1	0	1	0	0	0	0	1	0	0	3	4	2	2	2	2	1
235	1	13	2	1	3	2	2	1	1	1	0	1	0	1	1	1	0	1	1	0	0	1	0	1	0	0	1	0	0	3	2	1	2	1	3	2
236	1	13	2	1	1	1	2	1	1	1	1	1	0	1	1	1	1	1	1	1	0	1	0	1	0	0	1	1	0	3	1	2	1	1	3	1
237	1	13	2	1	2	2	2	1	1	1	0	1	0	1	2	0	1	1	1	0	0	1	0	1	0	0	1	1	0	3	2	1	1	1	3	1
238	2	12	2	1	3	2	2	1	1	1	0	0	0	3	2	1	1	1	0	0	0	9	9	9	9	0	1	1	0	3	3	2	1	2	3	2
239	1	12	2	1	3	1	2	1	1	1	1	1	0	1	2	1	1	1	1	1	0	1	0	1	0	0	1	1	0	3	2	1	1	1	3	1
240	1	12	2	1	3	2	2	1	1	1	1	1	0	1	2	1	1	1	1	1	0	1	0	1	0	0	1	1	0	3	3	1	1	1	2	2
241	2	12	2	1	3	2	2	1	1	0	0	1	0	1	1	0	1	0	0	0	0	1	0	0	1	0	1	0	0	3	2	1	2	2	3	1
242	1	12	2	1	3	2	2	1	1	1	0	0	0	2	1	1	1	1	1	1	0	1	0	0	0	0	0	1	0	1	2	1	2	1	3	2
243	2	12	2	1	2	2	2	1	1	0	0	0	1	3	1	1	1	1	1	1	0	1	0	0	1	0	1	1	0	3	3	2	1	2	2	2
244	2	13	2	1	3	3	2	1	1	1	1	0	0	2	1	1	1	1	1	0	0	1	0	1	0	0	1	1	0	1	4	1	2	1	2	2
245	1	14	2	1	3	1	2	1	1	1	0	1	0	1	1	1	1	1	1	1	0	1	0	1	0	0	1	1	0	3	1	2	1	1	3	2
246	2	13	2	1	1	3	2	1	1	1	1	1	0	1	2	1	1	1	1	0	0	1	0	1	0	1	1	0	0	3	4	1	1	1	3	1
247	1	13	2	1	3	1	2	1	1	1	0	1	0	1	1	1	0	0	1	0	0	1	0	1	0	0	1	1	0	2	3	2	2	2	3	2
248	2	13	2	1	3	2	2	1	1	0	1	1	0	1	2	0	0	1	0	0	0	1	0	0	0	0	1	1	0	3	4	1	2	2	3	2
249	2	14	2	1	2	1	2	1	1	1	1	0	0	1	1	1	1	1	0	0	0	1	0	1	0	0	1	1	0	3	2	2	2	2	2	2
250	1	13	2	1	3	3	2	1	2	1	1	1	0	1	2	0	1	1	1	0	0	1	0	1	0	0	1	1	0	1	2	2	2	2	2	1
251	1	13	2	1	3	1	2	1	1	1	1	1	0	1	1	0	1	1	1	1	0	1	0	1	0	0	1	1	0	3	2	2	2	1	2	1
252	1	13	2	1	3	2	2	1	1	1	1	0	0	1	2	1	0	1	1	0	0	1	1	1	0	1	0	0	0	3	4	2	2	2	2	2
253	1	13	2	1	3	3	2	1	1	1	0	0	0	2	2	1	0	0	1	1	0	1	0	1	0	0	1	1	0	3	2	1	2	1	3	1
254	2	14	2	1	3	3	2	1	1	1	0	1	0	1	2	1	1	1	1	0	0	1	0	1	0	0	1	0	0	3	3	2	2	2	2	1
255	1	13	2	1	3	2	2	1	1	1	1	1	0	1	2	0	0	0	0	0	1	1	0	1	0	0	1	1	0	3	4	2	2	2	2	2
256	2	14	2	1	3	1	2	1	1	1	0	1	0	3	2	1	1	1	1	0	0	1	0	1	0	0	1	0	0	3	2	1	2	1	2	1
257	2	14	2	1	3	3	2	1	1	1	1	1	0	1	1	1	1	0	1	0	0	1	0	1	0	0	1	1	0	3	4	1	2	2	2	2
258	2	13	2	1	3	2	2	1	1	0	1	1	0	1	2	0	1	1	1	0	0	1	0	1	0	0	1	1	0	3	3	2	2	1	2	2
259	2	13	2	1	2	1	2	1	1	1	0	1	0	1	2	1	1	1	1	0	0	1	0	1	0	0	1	1	0	3	4	1	1	1	2	1
260	2	14	2	1	3	1	2	1	1	1	0	1	0	1	2	1	1	1	1	0	0	1	0	1	0	0	0	1	0	2	4	2	1	2	2	2
261	1	13	2	1	2	3	1	1	1	1	0	0	0	1	2	0	1	1	1	0	0	1	0	1	0	0	1	1	0	3	4	2	2	2	2	2
262	2	14	2	1	1	3	2	1	1	0	1	1	0	1	1	1	1	1	1	1	0	1	0	1	0	0	1	1	0	3	4	1	2	1	2	1
263	1	13	2	1	3	1	2	1	2	1	1	1	0	1	1	1	1	1	1	1	0	1	0	1	0	0	1	1	0	3	4	2	1	1	2	2
264	1	14	2	1	3	2	2	1	1	1	0	0	0	3	1	1	0	1	1	0	0	1	0	1	0	0	1	1	0	3	4	2	2	1	2	1
265	2	13	2	1	3	3	2	1	1	1	1	1	0	1	1	1	1	0	1	1	0	1	0	1	0	0	1	1	0	3	4	1	1	1	3	2
266	2	13	2	1	3	3	2	1	2	1	1	1	0	1	1	1	1	1	1	1	0	1	1	1	0	0	1	1	0	1	3	2	2	2	2	2
267	2	14	2	1	3	1	2	1	1	1	1	1	0	3	2	1	1	1	1	1	0	1	1	1	1	0	0	1	0	3	2	2	1	1	2	2
268	2	14	2	1	3	2	2	1	2	1	0	1	0	2	2	1	0	1	1	0	0	1	0	1	0	0	1	1	0	3	3	2	2	2	2	2
269	1	14	2	1	3	3	2	1	1	0	1	1	0	1	1	1	1	1	1	0	0	1	0	1	0	0	1	1	0	3	4	2	2	1	2	2
270	2	14	2	1	3	1	2	1	1	0	0	0	1	1	1	0	1	1	1	0	0	1	0	1	0	0	0	1	0	3	3	2	2	1	1	1
271	2	14	2	1	3	2	2	1	1	0	1	0	0	1	2	1	1	1	1	0	0	1	0	1	0	0	1	1	0	3	3	2	2	2	2	2
272	1	13	2	1	2	1	2	1	1	1	1	1	0	9	2	1	1	1	1	0	0	1	0	0	0	0	1	0	0	3	2	1	1	1	3	1
273	1	13	2	1	3	3	2	1	1	0	1	1	0	1	1	1	1	1	1	1	0	1	0	1	0	0	1	1	0	3	3	1	2	1	3	2
274	2	13	2	1	3	3	2	1	2	0	0	1	0	2	1	1	0	1	1	0	0	1	0	1	0	0	1	1	0	3	4	2	2	1	2	1
275	1	13	2	1	3	3	2	1	1	1	1	0	0	1	1	1	1	1	1	0	0	1	0	1	0	0	1	1	0	3	3	1	1	2	3	1
276	1	13	2	1	3	1	2	1	1	1	1	1	0	1	2	1	1	1	1	1	0	1	0	1	0	0	1	1	0	3	3	2	2	1	2	2
277	2	13	2	1	3	1	2	1	2	1	0	1	0	1	2	0	1	0	1	0	0	1	0	0	0	0	0	1	0	3	2	2	1	2	2	2
278	2	14	2	1	3	2	2	1	2	1	0	1	0	1	1	0	1	1	1	0	0	1	0	1	0	0	1	1	0	3	4	2	2	1	2	1
279	2	14	2	1	3	2	2	1	1	1	1	0	0	3	1	0	0	1	1	0	0	1	0	1	0	0	0	1	0	3	4	1	1	1	2	1
280	1	13	2	1	4	3	2	1	2	1	1	1	0	1	2	1	0	1	1	0	0	1	0	0	0	0	1	1	0	3	3	2	2	1	3	1
281	2	13	2	1	3	3	2	1	1	1	0	1	0	1	1	1	1	1	1	0	0	1	0	0	0	0	1	1	0	3	4	1	1	1	2	1
282	2	13	2	1	3	1	2	1	1	1	1	0	0	1	2	1	1	0	0	1	0	1	1	1	0	0	1	1	0	3	4	2	2	2	1	1
283	2	13	2	1	3	1	1	1	1	0	1	0	0	1	2	1	0	0	1	1	0	1	0	1	0	1	1	0	0	3	4	1	1	2	2	1
284	1	13	2	1	3	3	2	1	1	1	1	0	0	1	1	0	0	1	1	0	0	1	0	0	1	0	1	1	0	3	4	1	1	1	2	2
285	1	13	2	1	3	3	2	1	1	0	1	1	0	1	2	1	1	0	1	0	0	1	0	1	0	0	0	1	0	3	4	2	2	1	2	2
286	1	13	2	1	3	2	2	1	1	1	0	0	0	1	2	0	0	1	1	0	0	9	9	9	9	0	0	1	0	3	2	1	1	1	3	2
287	2	14	2	1	3	2	2	1	1	0	0	1	0	1	1	0	1	1	1	0	0	1	0	1	0	0	1	1	0	3	4	2	2	2	2	2
288	2	13	2	1	3	1	2	1	1	1	1	1	0	1	2	1	0	0	1	1	0	1	0	1	0	0	1	1	0	3	5	1	1	1	3	1
289	1	13	2	1	2	3	2	1	2	1	0	1	0	1	2	1	1	0	1	0	0	1	1	0	0	0	1	1	0	3	5	1	2	2	2	2
290	1	13	2	1	3	3	2	1	2	1	1	1	0	3	1	1	1	1	1	1	0	9	9	9	9	9	9	9	9	2	3	2	2	1	2	2
291	2	13	2	1	3	2	2	1	2	1	0	1	0	1	2	0	0	1	0	0	0	1	0	1	0	0	1	1	0	3	4	1	2	3	2	1
292	1	13	2	1	3	2	2	1	2	1	1	1	0	3	1	1	1	1	1	0	0	1	0	1	0	0	1	1	0	3	3	1	2	2	3	1
293	2	13	2	1	3	2	2	1	1	1	1	0	0	1	2	1	1	1	1	1	0	1	0	1	0	0	1	1	0	3	4	1	1	1	2	1
294	2	13	2	1	3	1	2	1	1	0	1	1	0	1	2	1	1	1	1	0	0	1	0	1	1	0	0	1	0	3	4	1	1	2	1	2
295	2	13	2	1	3	2	2	1	1	1	1	1	0	1	1	1	1	1	1	1	0	1	1	1	0	0	1	0	0	1	3	3	3	3	2	2
296	1	13	2	1	3	1	2	1	1	1	1	1	0	2	1	1	1	1	1	0	0	1	0	1	0	0	1	1	0	3	3	2	2	1	2	2
297	1	14	2	1	3	3	2	1	1	1	0	1	0	2	1	1	1	1	1	1	0	1	0	1	0	0	1	1	0	3	3	1	2	1	3	2
298	2	13	2	1	3	2	2	1	1	0	1	1	0	2	1	1	1	1	1	1	0	1	0	1	0	0	1	1	0	3	2	2	2	1	2	1
299	2	13	2	1	3	2	2	1	1	1	1	1	0	1	1	1	1	1	1	0	0	1	0	1	0	0	1	1	0	3	3	2	2	1	2	1
300	2	14	2	1	3	2	1	1	1	1	0	1	0	1	1	0	1	1	1	0	0	1	0	1	0	0	1	0	0	3	3	1	1	1	3	1
301	2	14	2	1	3	3	2	1	2	1	0	1	0	3	2	0	1	0	1	0	0	1	0	1	0	1	0	1	0	3	3	2	2	2	2	1
302	2	13	2	1	2	2	2	1	1	1	0	1	0	2	2	1	1	1	1	0	0	1	0	1	0	1	1	0	0	3	4	1	2	1	2	2
303	2	14	2	1	2	1	2	1	2	1	1	0	0	3	2	1	1	1	1	0	0	1	0	1	0	0	1	1	0	3	5	2	1	2	2	1
304	2	13	2	1	3	2	2	1	1	0	1	1	0	1	2	1	1	1	1	0	0	1	0	1	0	0	1	0	0	3	3	1	2	1	2	1
305	1	13	2	1	3	1	2	1	1	1	1	1	0	1	2	1	1	1	1	1	0	1	0	1	0	0	1	1	0	3	3	1	1	1	2	1
306	1	14	2	1	3	1	2	1	1	1	1	1	0	3	2	1	1	0	0	1	0	1	0	1	0	0	1	1	0	3	5	2	2	1	2	1
307	2	13	2	1	3	3	2	1	1	1	0	1	0	1	2	1	1	1	1	0	0	1	0	1	0	0	1	1	0	3	4	1	2	1	3	1
308	2	13	2	1	3	1	2	1	1	1	0	0	0	1	2	0	1	1	1	0	0	1	0	0	0	1	0	0	0	3	3	1	2	1	3	2
309	2	13	2	1	2	2	2	1	1	1	1	0	0	1	1	1	1	1	1	0	0	1	0	1	0	0	1	1	0	3	4	1	1	1	3	2
310	2	13	2	1	3	2	2	1	1	1	1	0	0	3	2	1	0	0	1	1	0	1	0	1	0	0	1	1	0	3	2	1	2	1	2	1
311	1	13	2	1	3	2	1	1	1	1	0	0	0	1	2	1	1	1	1	0	0	1	0	1	0	0	1	1	0	3	4	1	1	1	2	2
312	1	13	2	1	3	1	2	1	1	1	0	1	0	1	1	1	1	1	1	0	0	1	0	1	0	0	1	0	0	3	2	1	1	1	3	2
313	1	13	2	1	1	2	2	1	2	0	1	0	1	3	1	1	1	1	1	0	0	1	0	1	0	0	1	0	0	3	3	2	2	2	2	2
314	2	13	2	1	3	2	2	1	1	1	1	1	0	1	2	1	0	1	1	0	0	1	0	1	0	0	1	1	0	3	4	1	2	1	3	1
315	1	13	2	1	3	2	2	1	1	1	0	0	0	2	1	0	1	0	1	0	0	1	0	1	0	0	1	1	0	1	3	2	2	1	2	2
316	2	14	2	1	3	1	2	1	1	1	1	1	0	1	1	1	1	1	1	1	0	1	0	1	0	1	1	0	0	3	3	1	1	1	3	1
317	2	13	2	1	3	1	2	1	2	1	1	1	0	1	1	1	1	1	1	0	0	1	0	0	0	0	0	1	0	3	3	1	2	1	2	2
318	1	13	2	1	3	1	2	1	1	1	1	1	0	3	1	1	1	1	1	0	0	1	0	1	0	0	1	1	0	3	4	1	1	1	3	1
319	1	13	2	1	2	3	2	1	1	0	0	0	1	3	1	1	1	1	1	0	0	1	0	0	0	1	0	0	0	3	2	2	2	2	2	1
320	2	13	2	1	3	1	2	1	1	1	1	1	0	2	1	1	1	1	0	0	0	1	0	1	0	0	1	1	0	3	2	1	1	1	2	1
321	1	14	2	1	3	1	2	1	1	0	1	0	0	3	2	0	0	1	1	0	0	1	0	1	0	0	1	1	0	3	2	1	1	1	3	1
322	1	13	2	1	3	2	2	1	1	1	1	0	0	1	1	1	1	1	1	1	0	1	0	1	0	0	1	1	0	1	4	2	3	2	2	2
323	2	14	2	1	3	2	2	1	1	1	0	1	0	3	2	0	0	1	0	0	0	1	0	0	0	0	0	1	0	3	3	2	2	2	2	2
324	2	14	2	1	3	2	2	1	1	1	1	1	0	3	1	1	1	1	1	1	0	1	1	1	0	1	1	0	0	3	4	1	1	1	3	1
325	1	14	2	1	3	3	2	1	1	1	1	1	0	1	2	1	0	1	1	0	0	1	0	1	0	0	0	1	0	3	4	2	1	1	2	1
326	1	14	2	1	3	2	2	1	1	1	1	1	0	1	1	1	1	1	1	1	0	1	0	1	0	0	1	0	0	3	4	2	2	1	2	1
327	2	13	2	1	3	3	2	1	1	0	0	0	1	1	1	1	1	1	1	1	0	1	0	1	0	0	0	1	0	1	4	2	2	2	2	1
328	2	13	2	1	3	1	2	1	1	1	0	1	0	1	1	1	1	0	1	0	0	1	0	1	0	0	1	1	0	3	3	2	2	1	2	1
329	1	14	2	1	2	1	2	1	1	1	1	1	0	1	1	1	1	1	1	1	0	1	0	1	0	0	1	1	0	3	4	1	2	1	2	1
330	2	13	2	1	3	3	2	1	2	1	0	0	0	3	2	0	0	1	1	1	0	1	0	1	0	0	0	1	0	3	4	1	2	1	1	1
331	1		2	1	3	3	2	1	1	0	1	0	0	1	2	1	1	1	1	0	0	1	0	0	0	1	1	0	0	3	4	1	1	1	2	1
332	2	13	2	1	2	2	2	1	1	1	0	0	0	1	2	1	1	1	1	0	0	1	0	1	0	0	1	1	0	3	2	1	1	1	2	2
333	1	13	2	1	3	3	2	1	1	1	0	1	0	1	2	1	0	1	1	0	0	1	0	0	0	0	1	0	0	3	4	1	2	1	2	1
334	2	14	2	1	2	2	2	1	1	1	1	1	0	1	1	1	1	1	1	1	0	1	1	1	0	1	1	1	0	3	3	1	1	1	2	2
335	2	13	2	1	3	2	2	1	1	1	1	1	0	1	1	1	1	0	1	0	0	1	0	1	0	0	1	1	0	3	4	2	2	1	2	2
336	1	14	2	1	3	3	2	1	1	1	1	1	0	1	1	1	1	1	1	0	0	1	0	1	0	0	1	1	0	9	2	1	1	1	2	2
337	2	13	2	1	3	2	2	1	2	1	1	1	0	9	1	1	0	1	1	0	0	1	0	1	0	0	1	0	0	3	5	2	2	2	2	1
338	1	13	2	1	3	2	2	1	1	1	1	1	0	1	1	1	0	0	1	0	0	1	0	0	0	0	1	0	0	3	4	1	1	1	3	2
339	1	14	2	1	2	1	2	1	1	1	1	1	0	3	1	1	1	1	1	1	0	1	0	1	0	0	1	1	0	3	2	2	3	3	2	2
340	2	13	2	1	3	1	2	1	1	1	1	1	0	1	1	1	0	1	1	0	0	1	0	1	0	0	1	1	0	3	4	1	1	1	2	1
341	1	13	2	1	3	2	2	1	1	1	1	1	0	1	1	1	1	1	1	0	0	1	0	1	0	0	1	1	0	3	3	1	1	1	3	1
342	1	14	2	1	3	2	2	1	1	0	0	0	1	3	2	1	1	1	1	1	0	1	0	0	0	0	1	1	0	3	3	2	2	2	2	1
343	2	14	2	1	3	1	2	1	2	1	0	1	0	1	2	1	0	1	1	0	0	1	0	1	0	1	1	0	0	3	5	1	1	1	2	1
344	1	13	2	1	1	3	2	1	1	0	0	1	0	2	1	0	0	0	1	0	0	1	0	0	0	0	1	0	0	3	4	1	1	1	3	1
345	2	13	2	1	3	3	2	1	1	1	1	1	0	1	1	1	1	1	1	0	0	1	0	1	0	0	1	1	0	3	3	1	1	1	2	2
346	2	13	2	1	3	3	2	1	1	0	1	0	0	2	2	1	0	0	1	0	0	1	0	0	0	0	0	1	0	1	5	2	2	1	1	2
347	2	14	2	1	3	1	2	1	2	1	1	1	0	1	1	1	1	1	1	0	0	1	0	1	0	0	0	1	0	3	3	1	1	1	2	1
348	1	14	2	1	2	3	2	1	1	1	0	1	0	3	2	1	1	1	1	0	0	1	1	1	0	0	0	0	1	4	3	2	2	2	1	2
349	2	14	2	1	2	1	2	1	1	0	0	0	1	1	2	0	0	1	1	0	0	1	0	0	0	0	1	1	0	3	4	2	2	2	2	1
350	2	14	2	1	2	1	2	1	1	0	0	1	0	3	2	1	0	1	0	0	0	1	0	0	0	1	0	0	0	3	3	2	2	2	2	1
351	2	13	2	1	3	1	2	1	1	0	1	1	0	3	1	1	1	0	1	0	0	1	0	1	0	0	1	1	0	3	3	1	1	1	2	1
352	2	13	2	1	3	1	2	1	2	1	1	1	0	1	1	1	1	1	1	0	0	1	0	1	0	0	1	1	0	3	3	1	1	1	2	1
353	2	13	2	1	3	2	2	1	1	1	1	1	0	1	2	1	1	1	1	0	0	1	0	1	0	0	1	1	0	3	4	2	2	1	2	1
354	2	13	2	1	3	1	2	1	2	0	0	0	1	1	2	1	0	1	1	0	0	1	0	1	0	0	0	1	0	3	3	1	3	1	2	1
355	1	13	2	1	2	1	1	1	1	1	1	1	0	1	1	1	0	1	1	0	0	1	0	1	0	0	1	1	0	3	2	1	2	1	2	1
356	2	13	2	1	3	2	2	1	1	1	1	1	0	1	1	1	0	1	1	0	0	1	0	1	0	0	0	1	0	3	2	2	1	1	2	2
357	1	13	2	1	3	1	2	1	1	1	1	1	0	1	1	1	1	1	1	0	0	1	1	1	0	1	1	1	0	3	3	1	2	1	3	2
358	1	13	2	1	3	2	2	1	1	1	1	1	0	1	2	1	1	1	1	1	1	1	0	1	0	0	1	1	0	3	4	2	2	1	3	1
359	2	13	2	1	3	2	2	1	1	1	1	1	0	1	1	1	1	1	1	1	0	1	0	1	0	0	1	1	0	3	4	1	1	1	3	2
360	1	13	2	1	2	1	2	1	1	1	0	1	0	1	1	1	1	0	1	0	0	1	1	1	0	1	1	0	0	3	2	1	1	2	2	1
361	2	13	2	1	3	2	2	1	1	1	1	1	0	1	1	1	1	0	1	1	0	1	0	1	0	0	1	1	0	3	4	1	1	1	3	1
362	2	13	2	1	3	1	2	1	1	1	0	1	0	1	2	1	0	1	1	0	0	1	1	1	0	0	1	1	0	3	4	1	1	1	3	2
363	2	13	2	1	3	1	1	1	2	0	1	1	0	1	1	0	1	1	1	1	0	1	0	1	0	0	1	1	0	3	2	1	1	1	2	1
364	2	13	2	1	3	1	2	1	1	1	1	0	0	1	1	1	1	1	0	0	0	1	0	1	0	0	1	1	0	1	4	1	1	1	3	1
365	2	13	2	1	3	2	2	1	1	1	1	1	0	1	2	1	0	0	1	1	0	1	0	1	0	0	1	1	0	3	2	2	2	1	2	1
366	1	14	2	1	3	2	2	1	1	1	1	1	0	1	1	0	0	0	0	1	0	1	0	1	0	1	1	0	0	3	2	2	2	2	2	1
367	1	14	2	1	2	2	2	1	1	0	1	1	0	1	1	1	1	1	1	0	0	1	0	1	0	0	1	1	0	3	3	1	2	1	3	2
368	1	13	2	1	2	1	2	1	1	1	1	1	0	1	1	1	1	1	1	1	0	1	0	1	0	0	1	1	0	3	4	1	2	1	2	1
369	2	15	1	2	3	1	2	1	1	1	1	1	0	1	2	1	1	1	1	1	0	1	0	1	0	0	1	1	0	3	4	2	2	1	2	2
370	2	15	1	2	3	1	2	1	1	0	1	1	0	3	1	1	1	1	1	1	0	1	0	0	0	0	0	1	0	3	4	2	2	1	3	1
371	2	16	1	2	3	2	2	1	1	1	1	1	0	1	1	1	1	1	1	1	0	1	0	1	0	0	1	0	0	1	3	2	2	1	2	1
372	1	15	1	2	2	2	2	1	1	1	0	1	0	1	2	1	1	1	1	0	0	1	0	1	0	0	0	1	0	3	3	1	2	1	3	1
373	1	15	1	2	3	3	2	1	1	1	1	0	0	1	2	1	1	1	1	1	0	1	0	1	0	0	1	1	0	3	3	1	1	1	3	2
374	2	14	1	2	3	1	2	1	1	0	1	1	0	1	2	1	1	1	1	1	0	1	0	1	0	0	1	1	0	3	4	1	1	1	2	1
375	2	15	1	2	3	2	2	1	1	1	1	1	0	1	2	1	1	1	1	0	0	1	0	0	0	0	1	1	0	1	3	2	2	1	2	1
376	2	15	1	2	3	2	2	1	1	1	1	0	0	1	1	1	1	1	1	1	0	1	0	1	0	0	1	1	0	3	3	1	2	2	1	2
377	1	16	1	2	3	3	2	1	1	0	1	1	0	2	1	1	1	0	1	0	0	1	0	0	0	0	0	1	0	3	4	1	1	1	3	1
378	2	14	1	2	3	1	2	1	1	0	1	1	0	1	2	1	1	1	1	1	0	1	0	1	0	0	1	1	0	3	3	2	2	1	2	2
379	2	15	1	2	3	1	2	1	1	1	1	0	0	1	2	1	1	1	1	0	0	1	0	1	0	0	1	1	0	3	3	2	1	1	2	1
380	2	16	1	2	3	2	2	1	1	1	1	0	0	1	2	1	1	1	1	1	0	1	0	0	0	1	1	1	0	3	4	1	1	2	2	1
381	1	16	1	2	3	1	2	1	1	0	1	1	0	1	1	1	1	1	1	1	0	1	0	1	0	0	1	1	0	3	3	2	2	2	2	1
382	2	16	1	2	3	3	2	1	1	0	1	0	0	1	2	1	1	1	1	1	0	1	0	1	0	0	1	0	0	3	3	2	2	1	2	1
383	1	16	1	2	3	1	2	1	2	1	1	1	0	1	2	1	1	1	1	1	0	1	0	1	0	0	1	1	0	1	4	1	1	1	3	1
384	1	16	1	2	3	2	2	1	1	1	0	1	0	1	1	1	1	1	1	0	0	1	0	1	0	0	1	0	0	3	4	1	1	1	3	1
385	2	15	1	2	3	1	2	1	1	1	1	1	0	1	1	1	1	1	1	0	0	1	0	1	0	0	1	1	0	3	3	1	1	1	3	1
386	1	15	1	2	3	3	2	1	1	1	1	1	0	1	1	1	1	1	1	1	0	1	0	1	0	0	1	1	0	3	5	2	2	2	2	2
387	2	15	1	2	3	2	2	1	1	1	1	1	0	1	1	1	1	1	1	1	0	1	0	1	0	0	1	1	0	3	4	1	1	1	3	1
388	2	15	1	2	3	2	2	1	2	1	1	1	0	1	2	1	1	1	1	1	0	1	0	0	0	0	1	1	0	3	2	1	1	1	2	2
389	2	16	1	2	3	1	2	1	2	1	1	1	0	3	2	1	1	1	1	1	0	1	1	1	0	0	1	1	0	3	5	1	1	1	3	1
390	1	15	1	2	3	2	2	1	1	1	1	0	0	1	1	1	1	1	1	0	0	1	0	1	0	0	1	1	0	3	3	1	2	1	3	2
391	2	15	1	2	3	1	2	1	1	0	1	1	0	1	2	1	1	1	1	0	0	1	0	1	0	0	1	1	0	3	3	1	1	1	3	2
392	2	16	1	2	3	2	2	1	1	0	0	1	0	1	2	1	1	1	1	0	0	1	1	1	0	0	1	1	0	3	4	1	1	2	2	2
393	2	15	1	2	3	2	2	1	2	0	1	0	0	1	2	1	1	1	1	1	0	1	0	1	0	0	0	1	0	1	3	2	2	2	2	1
394	2	16	1	2	3	1	2	1	1	1	1	1	0	1	1	1	1	1	1	1	0	1	0	1	0	0	1	1	0	3	3	1	2	1	3	2
395	1	15	1	2	3	1	2	1	1	1	1	1	0	1	1	1	1	1	1	0	0	1	0	0	0	0	1	1	0	3	2	2	1	1	2	2
396	2	16	1	2	3	1	2	1	1	1	1	1	0	1	2	1	1	1	1	1	0	1	0	0	0	0	1	1	0	3	5	1	2	1	3	1
397	1	15	1	2	3	1	2	1	1	1	0	0	0	1	1	1	1	1	1	0	0	1	0	1	0	0	1	1	0	3	4	1	1	1	3	1
398	2	16	1	2	2	3	2	1	1	1	1	1	0	1	1	0	1	1	1	1	0	1	0	1	0	0	1	1	0	3	4	2	1	1	3	1
399	1	15	1	2	3	2	2	1	1	1	1	0	0	2	2	1	1	1	1	0	0	1	0	1	0	0	1	1	0	3	3	2	2	1	2	2
400	1	15	1	2	3	1	2	1	1	1	1	0	0	1	1	1	1	1	1	1	0	1	0	1	0	0	1	1	0	3	4	1	1	1	3	2
401	1	15	1	2	3	3	2	1	1	0	1	0	0	1	1	1	1	0	1	1	0	1	0	1	0	0	0	1	0	3	2	2	2	2	2	2
402	2	16	1	2	3	3	2	1	1	1	0	0	0	1	2	1	1	1	1	1	0	1	0	1	0	0	1	1	0	3	2	2	2	1	2	1
403	2	15	1	2	3	2	2	1	1	0	0	1	0	3	2	1	1	1	1	1	0	1	0	1	0	0	1	1	0	1	3	2	2	2	2	1
404	2	15	1	2	3	2	2	1	1	1	1	0	0	2	2	1	1	1	1	1	0	1	0	1	0	0	1	1	0	3	3	2	1	1	2	2
405	1	16	1	2	3	1	2	1	1	1	1	0	0	1	2	0	0	0	1	1	0	1	0	0	0	0	0	1	0	3	3	2	2	2	2	1
406	1	16	1	2	3	2	2	1	1	1	0	1	0	1	1	1	1	1	1	1	0	1	0	1	0	0	1	1	0	3	4	2	1	1	2	2
407	2	15	1	2	3	3	2	1	1	0	1	1	0	2	2	1	1	1	1	0	0	1	0	1	0	0	1	1	0	3	5	1	1	1	3	1
408	2	14	1	2	3	2	2	1	1	1	1	1	0	1	1	1	0	1	1	1	0	1	0	0	0	0	0	1	0	3	2	2	2	1	3	2
409	2	15	1	2	3	1	2	1	1	0	1	1	0	3	2	1	0	1	1	0	0	1	0	1	0	0	1	1	0	2	3	2	2	2	2	2
410	2	15	1	2	3	3	2	1	1	0	1	1	0	3	2	1	1	0	0	1	0	1	0	1	0	0	1	1	0	3	5	2	2	2	2	1
411	1	15	1	2	3	1	2	1	1	0	1	0	0	1	1	1	0	1	1	0	0	1	0	1	0	0	0	1	0	3	4	1	1	2	2	1
412	2	16	1	2	3	2	2	1	1	1	0	1	0	1	2	1	1	1	1	0	0	1	0	1	0	0	1	1	0	3	4	1	1	1	2	1
413	1	15	1	2	3	3	2	1	1	1	0	0	0	2	1	1	1	1	1	1	0	1	0	0	0	0	1	0	0	3	4	1	1	1	3	1
414	2	15	1	2	2	2	2	1	1	0	0	0	1	1	1	1	1	0	0	1	0	1	0	1	0	0	0	1	0	3	3	1	1	1	3	1
415	1	16	1	2	3	2	2	1	1	1	0	1	0	1	2	1	1	1	1	0	0	1	0	1	0	0	0	1	0	3	3	2	2	1	2	1
416	2	15	1	2	4	2	2	1	1	0	1	1	0	1	2	1	1	1	0	1	0	1	0	1	0	0	1	1	0	3	3	2	1	1	3	1
417	1	15	1	2	3	1	2	1	1	0	1	1	0	1	1	1	1	1	1	1	0	1	0	1	0	0	1	1	0	3	2	1	1	1	2	2
418	1	15	1	2	3	3	2	1	1	1	1	1	0	1	2	1	1	1	1	1	0	1	0	1	0	0	1	1	0	3	4	1	1	1	3	2
419	2	15	1	2	3	2	2	1	1	0	1	1	0	2	2	1	0	1	1	0	0	1	0	1	0	0	1	0	0	3	4	2	2	1	2	1
420	1	15	1	2	3	3	2	1	1	0	1	1	0	1	1	1	1	1	1	1	0	1	0	1	0	0	1	1	0	3	4	1	1	2	2	1
421	2	15	1	2	3	2	2	1	1	0	1	1	0	2	1	0	1	0	0	1	0	1	0	1	0	0	1	0	0	3	4	1	1	1	3	2
422	1	15	1	2	1	1	2	1	1	0	1	1	0	1	2	1	1	0	1	0	0	1	0	1	0	0	1	1	0	3	4	1	2	1	3	1
423	2	15	1	2	2	3	2	1	1	0	0	1	0	1	1	1	1	1	1	1	0	1	0	1	0	0	1	0	0	1	4	2	2	2	2	1
424	1	15	1	2	2	3	2	1	2	0	1	1	0	1	2	1	1	1	0	0	0	1	0	1	0	0	1	1	0	3	5	2	2	2	2	1
425	1	15	1	2	3	1	2	1	2	1	1	1	0	1	2	0	0	1	0	0	0	1	0	1	0	0	1	1	0	3	5	3	3	1	1	2
426	1	15	1	2	3	2	2	1	1	0	0	0	1	3	2	0	0	0	0	0	1	1	0	1	0	1	0	0	0	3	4	2	1	3	2	2
427	1	15	1	2	3	1	2	1	1	1	1	1	0	1	1	1	1	1	1	1	0	1	0	1	0	1	1	1	0	3	5	2	2	1	2	1
428	1	15	1	2	2	2	2	1	1	0	1	1	0	1	1	1	1	1	1	1	0	1	0	1	0	0	1	1	0	3	4	1	1	1	3	1
429	1	15	1	2	3	3	2	1	1	0	1	0	0	1	1	1	1	1	1	1	0	1	0	1	0	0	1	1	0	3	5	1	1	1	2	1
430	1	15	1	2	3	2	2	1	1	1	0	1	0	3	2	1	1	1	1	1	0	1	0	0	1	0	1	1	0	4	5	1	1	1	1	2
431	1	16	1	2	4	2	2	1	1	1	1	1	0	3	2	0	0	0	0	0	1	1	0	1	0	0	0	0	1	4	5	2	2	2	2	2
432	1	15	1	2	3	3	2	1	1	0	0	0	1	3	2	0	0	0	0	0	1	0	0	0	1	0	0	0	1	4	5	3	3	3	3	2
433	2	15	1	2	3	1	2	1	1	1	1	1	0	1	1	1	1	1	1	0	0	1	0	1	0	0	1	1	0	3	4	1	1	1	3	2
434	2	15	1	2	3	2	2	1	1	0	0	0	1	3	2	0	0	0	0	0	1	1	0	1	0	0	0	0	1	3	5	1	1	2	3	1
435	2	15	1	2	3	3	2	1	1	1	0	1	0	3	2	1	1	0	1	1	0	1	0	1	0	0	1	0	0	3	3	2	2	2	2	1
436	2	15	1	2	3	2	2	1	1	0	1	0	0	3	2	1	1	1	1	1	0	1	0	0	0	0	1	1	0	3	3	1	1	1	2	1
437	2	15	1	2	3	2	2	1	1	0	1	0	0	3	1	1	1	1	1	1	0	1	0	1	0	0	1	1	0	3	4	1	2	1	2	2
438	2	15	1	2	3	2	2	1	1	1	0	0	0	1	1	0	1	1	1	0	0	1	0	0	0	0	0	1	0	3	3	2	2	1	2	2
439	2	15	1	2	3	1	2	1	1	1	1	1	0	3	1	1	1	1	1	1	0	1	0	1	0	0	1	1	0	2	4	2	2	2	2	2
440	2	15	1	2	3	1	2	1	1	1	1	0	0	1	1	1	1	1	1	1	0	1	0	1	0	0	0	1	0	3	4	1	1	1	2	1
441	1	15	1	2	3	2	2	2	2	0	0	0	1	1	2	1	1	1	1	1	0	0	1	0	1	1	0	1	0	1	5	2	1	1	1	1
442	2	15	1	2	3	1	2	1	1	1	1	0	0	1	2	1	1	1	1	1	0	1	1	0	0	0	1	0	0	3	4	1	2	1	2	1
443	2	15	1	2	3	3	2	1	1	0	1	1	0	1	1	1	1	0	1	1	0	1	0	1	0	0	1	0	0	3	5	2	1	1	2	1
444	2	15	1	2	3	2	2	1	1	1	1	1	0	1	1	1	1	1	1	0	0	1	0	1	0	0	1	1	0	3	4	2	1	1	2	2
445	2	16	1	2	3	1	2	1	1	1	1	1	0	3	2	1	1	1	1	1	0	1	0	1	0	0	1	0	0	3	4	1	2	2	3	2
446	1	16	1	2	3	2	2	1	1	1	1	1	0	2	1	1	1	1	1	0	0	1	0	1	0	0	1	1	0	3	4	2	2	2	2	1
447	1	15	1	2	3	2	2	1	1	1	1	1	0	3	1	1	0	0	1	1	0	1	0	1	0	0	1	1	0	3	4	2	2	1	2	2
448	2	15	1	2	3	1	2	1	1	1	1	1	0	1	1	1	1	1	1	0	0	1	0	1	0	0	1	0	0	3	3	2	2	1	2	1
449	2	15	1	2	2	1	2	1	1	0	1	1	0	1	2	0	1	1	1	1	0	1	0	1	0	0	1	1	0	3	3	1	1	1	2	1
450	2	15	1	2	3	2	2	1	2	1	1	0	0	3	1	1	1	1	1	1	0	1	0	1	0	0	1	1	0	3	3	1	2	1	2	2
451	2	15	1	2	3	1	2	1	1	1	1	0	0	2	1	1	1	1	1	1	0	1	0	0	0	0	1	1	0	3	3	1	1	1	2	1
452	1	15	1	2	3	1	2	1	1	1	1	1	0	2	2	1	1	1	1	1	0	1	0	1	0	0	1	1	0	3	4	1	2	2	3	1
453	2	16	1	2	3	2	2	1	1	0	1	1	0	1	1	1	0	1	1	1	0	1	0	1	0	0	1	1	0	3	4	2	2	1	3	1
454	2	16	1	2	3	2	2	1	1	0	0	0	1	3	2	1	1	1	1	0	0	1	0	0	0	0	1	0	0	3	4	1	2	1	3	1
455	1	16	1	2	3	1	2	1	1	1	1	1	0	1	1	1	1	1	1	1	0	1	0	1	0	0	1	1	0	3	3	2	2	1	2	2
456	2	16	1	2	3	2	2	1	2	0	1	0	0	1	1	0	1	0	1	0	0	1	0	1	0	0	1	0	0	1	4		2	2	2	1
457	2	16	1	2	3	3	2	1	1	1	1	1	0	1	1	1	1	1	1	1	0	1	0	0	0	0	1	1	0	3	5	1	2	1	3	1
458	2	16	1	2	3	1	2	1	1	0	0	1	0	3	1	1	1	1	1	1	0	1	0	1	0	0	1	0	0	3	4	2	2	2	2	2
459	1	17	1	2	3	2	2	1	1	1	1	1	0	1	1	1	1	1	1	1	0	1	0	1	0	0	0	1	0	3	4	2	2	1	2	1
460	1	16	1	2	3	2	2	1	1	1	1	1	0	1	1	1	1	1	1	1	0	1	0	1	0	0	1	1	0	3	5	2	2	2	2	2
461	2	16	1	2	3	2	2	1	1	1	1	0	0	1	1	9	9	9	9	9	9	1	0	1	0	0	0	1	0	3	4	1	2	1	2	1
462	2	16	1	2	3	1	2	1	2	1	0	1	0	1	1	1	1	1	1	1	0	1	0	1	0	0	1	1	0	3	4	1	2	1	2	1
463	2	17	1	2	3	1	2	1	1	0	1	1	0	1	1	1	1	1	1	0	0	1	0	0	0	0	0	1	0	3	3	2	2	1	2	1
464	2	16	1	2	3	2	2	1	1	1	1	0	0	3	2	1	1	1	1	0	0	1	0	1	0	0	1	1	0	3	5	2	2	1	2	1
465	1	17	1	2	3	3	2	1	1	1	1	1	0	1	1	1	1	1	1	1	0	1	0	1	0	0	1	0	0	1	5	2	2	2	3	1
466	2	17	1	2	3	3	2	1	1	1	1	0	0	9	1	1	1	1	1	0	0	1	0	0	0	0	1	0	0	3	3	1	2	2	2	2
467	2	16	1	2	3	1	2	1	1	1	0	1	0	1	1	1	1	1	1	0	0	1	0	1	0	0	1	1	0	3	4	2	2	2	2	1
468	2	16	1	2	3	3	2	1	1	0	1	1	0	2	1	1	1	1	1	0	0	1	0	0	0	0	1	0	0	3	4	1	2	1	3	1
469	1	17	1	2	3	3	2	1	1	0	1	1	0	2	2	1	1	1	1	0	0	1	0	1	0	0	1	1	0	3	4	1	2	2	2	1
470	2	16	1	2	3	3	2	1	1	1	1	1	0	1	1	1	1	1	1	0	0	1	0	1	0	0	1	1	0	3	4	1	2	1	3	2
471	2	16	1	2	2	2	2	1	1	1	1	1	0	1	1	1	1	1	1	0	0	1	0	1	0	0	1	1	0	3	4	1	2	1	3	1
472	2	16	1	2	3	1	2	1	1	0	1	1	0	1	1	1	1	1	1	1	0	1	0	1	0	0	1	1	0	3	5	2	2	2	2	1
473	2	16	1	2	3	1	2	1	1	1	1	1	0	1	1	1	1	1	1	1	0	1	0	1	0	0	1	1	0	3	3	1	1	1	2	1
474	2	17	1	2	3	2	2	1	1	1	1	1	0	2	1	1	1	1	1	1	0	1	0	0	0	0	1	1	0	3	4	1	1	1	3	2
475	2	16	1	2	3	3	2	1	1	0	1	1	0	2	2	1	1	1	1	0	0	1	1	1	0	0	1	1	0	2	5	2	2	1	2	1
476	2	16	1	2	3	3	2	1	1	0	1	1	0	1	2	1	1	1	1	0	0	1	0	1	0	0	1	1	0	3	4	1	1	1	2	1
477	1	14	1	1	3	1	2	1	2	0	1	1	0	2	1	1	1	1	1	0	0	1	0	0	0	0	1	0	0	1	2	1	1	2	2	1
478	1	13	1	1	3	1	2	1	1	1	1	1	0	1	1	1	1	1	0	0	0	1	0	0	0	1	1	0	0	3	2	1	1	1	3	2
479	1	13	1	1	3	1	2	1	1	0	1	0	0	1	1	1	1	1	1	1	0	1	0	0	0	0	1	1	0	3	2	1	1	1	2	2
480	1	13	1	1	3	3	2	1	1	1	0	1	0	2	1	1	1	1	1	1	0	1	0	0	0	0	1	0	0	3	5	2	1	1	2	2
481	2	13	1	1	2	1	2	1	1	0	1	1	0	1	1	1	0	0	1	0	0	1	0	1	0	0	1	1	0	3	4	1	1	1	2	1
482	1	14	1	1	3	2	1	1	1	1	0	1	0	1	2	0	1	0	0	0	0	1	0	0	0	0	0	1	0	3	2	2	1	1	2	2
483	2	13	1	1	3	1	2	1	1	0	1	1	0	2	1	1	1	1	1	1	0	1	1	1	0	0	1	1	0	3	5	2	1	1	1	2
484	2	13	1	1	3	3	2	1	1	1	1	1	0	1	1	1	1	1	1	1	0	1	0	1	0	0	1	1	0	3	5	2	1	1	1	1
485	1	13	1	1	3	2	2	1	1	1	1	1	0	1	1	1	1	1	1	0	0	1	0	1	0	0	1	1	0	3	4	2	2	1	2	2
486	2	13	1	1	1	1	2	1	1	1	0	0	0	1	2	1	1	0	1	1	0	1	0	1	0	0	1	0	0	3	2	1	1	1	3	2
487	1	13	1	1	3	2	2	1	1	1	1	1	0	2	1	1	0	1	1	1	0	1	0	1	0	0	1	1	0	3	5	1	1	1	3	2
488	2	13	1	1	3	1	2	1	1	0	0	0	1	3	2	0	0	0	0	0	1	1	1	1	1	1	1	0	0	3	5	1	1	2	3	2
489	1	13	1	1	3	3	2	1	1	1	1	1	0	1	1	1	0	0	1	0	0	1	0	1	0	0	1	1	0	3	4	1	1	1	1	2
490	1	13	1	1	3	1	2	1	1	1	1	0	0	1	1	1	1	1	0	0	0	1	0	0	0	0	1	0	0	3	4	1	1	1	2	2
491	2	15	1	2	2	3	2	1	1	1	1	1	0	1	2	1	1	0	1	0	0	1	0	1	0	0	1	0	0	3	4	2	3	1	1	2
492	2	15	1	2	3	1	2	1	1	1	1	1	0	1	1	1	1	1	1	1	0	1	0	1	0	0	1	0	0	3	5	1	1	1	2	1
493	2	15	1	2	3	3	2	1	1	1	1	1	0	2	2	1	1	1	1	1	0	1	0	1	0	0	1	1	0	3	5	1	1	1	2	1
494	2	15	1	2	3	1	2	1	1	1	1	1	0	3	2	1	1	1	1	0	0	1	0	1	0	0	1	1	0	3	5	1	1	1	2	1
495	2	15	1	2	3	1	2	1	1	1	1	1	0	3	2	0	1	1	1	0	0	1	1	1	1	1	1	1	0	3	3	1	1	1	2	1
496	2	16	1	2	2	2	2	1	1	0	1	1	0	1	1	1	1	1	1	0	0	1	0	1	0	0	1	1	0	3	3	1	1	1	2	2
497	1	15	1	2	3	1	2	1	1	1	1	1	0	1	1	1	0	1	1	1	0	1	0	1	0	0	1	1	0	3	2	1	1	1	2	1
498	1		1	2	3	1	2	1	1	1	0	1	0	1	1	1	1	1	1	1	0	1	1	1	1	0	0	1	0	3	4	1	2	1	2	1
499	1	15	1	2	3	1	2	1	2	1	1	1	0	2	2	1	1	1	1	1	0	1	0	1	0	0	0	1	0	3	5	1	1	1	2	1
500	1	15	1	2	3	1	2	1	1	1	1	1	0	1	1	1	1	1	1	1	0	1	0	1	0	0	1	1	0	3	4	1	2	1	3	1
501	1	15	1	2	2	1	2	1	2	1	1	1	0	3	1	1	1	1	0	0	0	1	0	1	0	0	0	1	0	3	4	1	1	1	3	1
502	1	15	1	2	4	3	2	1	1	1	1	1	0	1	1	1	1	1	1	1	0	1	1	1	0	0	1	1	0	3	5	1	1	1	2	1
503	2	15	1	2	2	2	2	1	1	0	1	1	0	2	1	1	1	1	1	1	0	1	0	1	0	0	1	1	0	9	4	1	2	2	3	2
504	2	16	1	2	3	1	2	1	1	1	1	1	0	1	1	1	1	1	1	1	0	1	0	1	0	0	1	1	0	3	4	1	1	1	3	1
505	2	15	1	2	3	1	2	1	1	1	1	1	0	1	1	1	1	1	1	1	0	1	0	1	0	0	1	1	0	3	2	1	1	1	3	1
506	1	16	1	2	3	1	2	1	1	1	1	1	0	2	1	1	1	1	1	1	0	1	0	1	0	0	1	1	0	3	4	2	1	1	2	1
507	2	15	1	2	3	2	2	1	1	0	1	0	0	1	2	1	1	1	1	1	0	1	1	1	0	0	1	1	0	3	4	1	2	1	2	2
508	2	15	1	2	3	2	2	1	1	0	1	1	0	1	1	1	1	0	1	1	0	1	0	1	0	0	1	1	0	3	4	1	1	1	2	1
509	2	15	1	2	3	1	2	1	1	1	0	1	0	1	1	1	1	1	1	1	0	9	9	9	9	0	1	1	0	3	3	2	2	1	2	1
510	2	15	1	2	3	2	2	1	1	0	1	0	0	1	1	0	1	0	0	1	0	1	0	1	0	0	0	1	0	3	3	1	1	1	3	1
511	1	15	1	2	3	1	2	1	1	0	1	1	0	1	2	1	1	1	1	1	0	1	0	1	0	0	1	1	0	3	4	1	2	1	2	2
512	1	15	1	2	3	1	2	1	1	1	0	0	0	1	2	1	1	0	1	1	0	1	0	1	0	0	0	1	0	1	2	2	2	1	2	1
513	1	15	1	2	3	1	2	1	1	1	0	0	0	1	1	1	0	1	1	1	0	1	0	1	0	0	1	1	0	3	4	1	1	1	2	1
514	1	15	1	2	3	2	2	1	1	1	1	1	0	1	1	1	1	1	1	1	0	1	0	1	0	0	1	1	0	3	5	1	1	1	3	1
515	1	15	1	2	3	3	2	1	2	0	1	1	0	1	2	0	1	1	1	0	0	1	0	1	1	0	1	1	0	3	4	2	2	1	2	1
516	2	15	1	2	3	3	2	1	1	0	1	1	0	1	1	1	1	1	1	0	0	1	0	1	0	0	1	1	0	4	4	1	2	1	2	1
517	2	15	1	2	3	3	2	1	1	1	1	1	0	1	1	1	1	1	1	1	0	1	0	1	0	0	1	0	0	3	4	1	2	1	3	2
518	2	15	1	2	3	2	2	1	1	1	0	0	0	1	2	1	1	1	1	1	0	1	0	1	0	0	1	0	0	3	3	2	2	2	2	2
519	1	15	1	2	3	2	2	1	1	1	1	1	0	1	2	1	1	1	1	1	0	1	0	1	0	0	1	1	0	3	4	2	2	1	2	1
520	2	15	1	2	3	2	2	1	1	1	1	1	0	1	2	1	1	1	1	1	0	1	0	1	0	0	1	1	0	1	3	2	1	2	2	2
521	2	16	1	2	3	3	2	1	1	0	1	1	0	1	1	1	1	1	1	1	0	1	0	1	0	0	1	1	0	3	4	1	2	2	2	1
522	1	15	1	2	3	3	2	1	1	0	0	0	1	3	1	1	1	1	1	0	0	1	0	1	0	0	1	1	0	3	4	2	1	1	2	1
523	1	16	1	2	3	1	2	1	1	1	1	1	0	1	1	1	0	0	1	1	0	1	0	1	0	0	0	1	0	3	4	2	1	1	2	1
524	1	15	1	2	3	3	2	1	2	1	1	0	0	1	1	1	1	1	1	1	0	1	0	1	0	0	0	1	0	3	3	1	1	1	3	1
525	1	15	1	2	3	2	2	1	1	0	0	1	0	2	1	1	1	1	1	1	0	1	0	1	0	0	1	1	0	3	3	1	2	1	3	1
526	2	15	1	2	2	2	2	1	1	0	1	0	0	2	2	1	1	1	1	1	0	1	0	1	0	1	1	0	0	3	4	1	1	1	3	1
527	2	16	1	2	3	2	2	1	1	1	1	0	0	1	2	1	1	1	1	1	0	1	0	1	0	0	0	1	0	3	5	1	1	2	2	1
528	1	15	1	2	3	2	2	1	1	0	1	1	0	1	1	1	1	1	1	1	0	1	0	1	0	0	1	1	0	3	5	1	1	1	3	2
529	2	15	1	2	3	1	2	1	1	1	0	1	0	2	1	1	1	1	1	1	0	1	0	1	0	0	1	1	0	3	5	1	2	1	2	1
530	1	15	1	2	2	2	2	1	1	1	1	1	0	2	2	1	1	1	1	0	0	1	0	1	0	0	1	1	0	3	3	2	1	2	2	1
531	2	16	1	2	3	2	2	1	1	0	0	0	1	3	1	1	1	1	1	1	0	1	0	1	0	0	1	1	0	3	5	2	1	1	2	1
532	1	15	1	2	3	1	2	1	1	1	1	1	0	2	2	1	1	1	1	1	0	1	0	0	0	0	1	1	0	3	4	2	2	2	2	1
533	2	15	1	2	3	2	2	1	1	1	1	1	0	1	1	0	1	1	1	0	0	1	0	1	0	0	1	0	0	3	4	2	2	2	1	2
534	1	15	1	2	3	1	2	1	1	1	1	1	0	1	1	1	1	1	1	1	0	1	0	1	0	0	1	1	0	3	2	2	1	1	2	2
535	1	15	1	2	3	1	2	1	2	0	1	1	0	1	2	1	1	1	1	1	0	1	1	1	0	0	1	1	0	3	4	1	2	2	3	2
536	2	15	1	2	3	2	2	1	1	1	1	1	0	1	2	1	1	1	1	1	0	1	0	1	0	0	1	1	0	3	4	3	2	1	3	2
537	1	16	1	2	3	2	2	1	2	1	1	1	0	1	1	1	1	1	1	0	0	1	0	1	0	1	1	0	0	3	5	1	2	2	1	2
538	2	16	1	2	3	2	2	1	1	1	0	1	0	1	2	0	1	1	1	0	0	1	0	1	0	0	1	1	0	3	3	1	2	1	3	1
539	1	15	1	2	4	3	2	2	2	0	0	0	1	3	2	0	0	0	0	0	1	0	0	0	1	0	0	0	1	4	5	3	3	3	3	2
540	2	15	1	2	3	2	2	1	1	1	0	0	0	3	2	1	1	0	1	1	0	1	0	0	0	0	0	1	0	3	5	1	2	2	2	2
541	1	15	1	2	2	2	2	1	1	1	1	1	0	3	2	1	1	1	1	1	0	1	0	1	0	0	1	1	0	3	4	2	2	1	2	1
542	2	15	1	2	2	1	2	1	1	0	1	1	0	1	1	1	1	1	1	0	0	1	0	1	0	0	0	1	0	3	4	2	2	2	2	1
543	1	15	1	2	3	2	2	1	1	1	0	1	0	1	2	1	1	1	1	1	0	1	0	0	1	0	1	1	0	3	5	2	1	1	2	2
544	2	15	1	2	3	3	2	1	1	1	1	1	0	2	2	1	1	1	1	1	0	1	0	1	0	1	1	1	0	3	5	1	2	2	3	1
545	1	15	1	2	3	2	2	1	1	1	1	1	0	2	2	1	1	1	1	1	0	1	1	1	0	0	1	1	0	3	3	2	2	1	2	2
546	2	15	1	2	3	3	2	1	1	0	1	1	0	1	2	1	1	1	1	1	0	1	0	1	0	0	1	0	0	3	4	1	2	1	2	1
547	2	15	1	2	3	3	2	1	1	0	1	1	0	1	1	1	1	1	1	0	0	1	0	1	0	0	1	1	0	2	4	2	2	2	2	2
548	2	16	1	2	3	1	2	1	1	1	1	1	0	1	1	1	1	1	1	1	0	1	0	1	0	0	1	1	0	3	3	1	1	1	3	1
549	2	15	1	2	3	3	2	1	2	0	1	1	0	1	2	1	1	1	1	1	0	1	0	1	0	0	1	1	0	1	3	1	1	1	2	2
550	1	16	1	2	4	3	2	1	1	1	1	1	0	1	1	1	1	1	1	1	0	1	0	0	0	0	1	1	0	3	5	2	2	1	2	2
551	2	16	1	2	3	2	2	1	1	0	1	1	0	2	1	1	0	0	1	0	0	1	0	1	0	0	0	1	0	1	3	2	2	1	2	2
552	2	15	1	2	3	2	2	1	1	1	0	0	0	1	2	0	1	1	1	0	0	1	0	1	0	0	1	1	0	3	5	2	1	1	2	2
553	1	15	1	2	3	2	2	1	1	0	1	1	0	1	1	1	1	0	1	1	0	1	0	1	0	0	1	1	0	3	2	1	2	1	2	1
554	1	15	1	2	3	3	2	1	1	0	0	1	0	1	2	1	1	1	1	1	0	1	0	0	0	0	0	1	0	3	4	1	2	2	1	2
555	2	15	1	2	3	1	2	1	1	0	0	0	1	1	2	1	1	1	1	1	0	1	0	1	0	0	1	1	0	3	3	1	2	1	2	1
556	2	15	1	2	3	1	2	1	1	1	1	1	0	1	2	1	0	1	0	1	0	1	0	1	0	0	1	1	0	3	2	1	1	1	2	1
557	2	15	1	2	3	2	2	1	1	1	1	1	0	1	1	1	1	1	1	1	0	1	0	1	0	0	1	1	0	2	3	1	2	1	3	1
558	2	14	1	2	3	2	2	1	1	0	1	1	0	1	1	0	0	0	0	0	1	1	0	0	0	0	1	1	0	3	4	1	2	2	2	2
559	2	15	1	2	3	2	2	1	1	0	0	1	0	1	2	1	1	1	1	1	0	1	0	1	0	0	1	1	0	2	4	2	1	1	2	1
560	1	15	1	2	4	3	2	1	1	1	1	1	0	1	1	1	1	1	1	1	0	1	0	0	0	0	1	1	0	3	3	1	1	1	3	1
561	1	15	1	2	3	1	2	1	1	1	1	1	0	1	1	1	1	1	1	1	0	1	0	1	0	0	1	1	0	3	5	1	1	1	2	1
562	1	15	1	2	3	3	2	1	1	1	0	1	0	1	2	1	1	1	1	1	0	1	0	1	0	0	0	1	0	3	4	1	2	2	2	2
563	2	15	1	2	2	2	2	1	1	0	0	0	1	3	1	1	1	1	1	0	0	1	0	1	0	0	1	1	0	3	3	2	2	1	3	2
564	1	15	1	2	3	3	2	1	1	1	1	1	0	1	2	1	1	1	1	1	0	1	0	1	0	0	1	1	0	3	3	2	2	1	2	2
565	2	16	1	2	3	2	2	1	2	0	1	0	0	3	1	1	1	0	1	1	0	0	0	1	0	0	1	0	0	4	1	3	3	3	2	2
566	2	15	1	2	1	2	2	1	1	1	0	1	0	1	2	1	1	1	1	1	0	1	0	1	0	0	0	1	0	3	3	1	1	1	3	1
567	2	15	1	2	3	1	2	1	2	0	1	1	0	3	2	0	0	0	0	0	1	1	0	1	0	0	1	0	0	4	5	2	1	2	2	2
568	1	15	1	2	2	2	2	1	1	1	1	1	0	1	2	1	1	1	1	0	0	1	0	1	0	0	0	0	1	3	4	1	1	1	3	1
569	1	15	1	2	3	2	2	1	1	0	0	1	0	1	1	1	0	1	1	1	0	0	0	1	0	0	1	1	0	3	4	2	2	2	2	2
570	1	15	1	2	3	2	2	1	1	0	1	0	0	1	1	1	1	1	1	1	0	1	0	1	0	0	1	1	0	2	4	1	2	1	2	1
571	1	16	1	2	3	3	2	1	2	0	1	1	0	1	1	1	0	1	1	0	0	1	0	1	0	0	1	1	0	3	5	2	2	1	2	1
572	2	15	1	2	2	2	2	1	1	1	0	1	0	3	1	1	1	1	1	1	0	1	0	1	0	0	1	1	0	3	4	1	2	1	3	1
573	2	16	1	2	3	2	2	1	1	0	1	1	0	3	2	1	1	1	1	1	0	1	0	1	0	0	1	0	0	3	3	1	2	1	2	1
574	2	16	1	2	3	2	2	1	1	1	1	0	0	1	2	1	1	1	1	0	0	1	0	1	0	0	1	1	0	3	4	2	2	2	2	2
575	2	15	1	2	3	2	2	1	1	0	1	0	0	3	1	1	1	1	1	1	0	1	0	1	0	0	1	0	0	3	4	2	2	2	2	1
576	1	16	1	2	3	1	2	1	1	0	1	1	0	1	2	1	0	1	1	1	0	1	0	1	0	0	1	1	0	3	4	1	2	1	3	1
577	2	15	1	2	3	2	2	1	1	0	1	1	0	1	2	1	1	1	1	0	0	1	1	1	0	0	1	1	0	3	3	1	1	1	3	1
578	1	16	1	2	3	2	2	1	1	1	1	1	0	2	2	1	1	1	1	1	0	1	0	1	0	0	1	1	0	3	4	2	2	2	1	2
579	1	16	1	2	3	3	2	1	1	1	1	1	0	1	2	1	1	1	1	0	0	1	0	1	0	0	1	1	0	3	5	2	2	1	2	2
580	1	15	1	2	3	3	2	1	2	1	1	1	0	1	2	0	1	1	0	0	0	0	1	0	0	0	1	0	0	3	4	1	2	1	3	1
581	1	15	1	2	3	2	2	1	1	1	1	1	0	1	2	1	1	1	1	1	0	1	0	1	0	0	0	1	0	3	4	2	2	1	2	2
582	2	15	1	2	2	1	2	1	1	1	0	1	0	1	1	1	1	1	1	1	0	1	0	1	0	0	1	1	0	3	2	2	2	1	2	1
583	2	15	1	2	2	2	2	1	1	1	1	1	0	1	1	1	1	1	1	1	0	1	0	1	0	0	1	1	0	2	4	1	2	1	2	1
584	2	15	1	2	3	2	2	1	1	0	1	0	0	3	1	0	0	1	1	0	0	1	0	1	0	0	1	1	0	3	3	2	2	1	2	1
585	1	15	1	2	2	2	2	1	1	1	0	1	0	2	2	1	1	0	1	0	0	1	0	1	0	1	1	0	0	3	5	1	1	1	3	2
586	1	15	1	2	3	3	2	1	1	1	1	1	0	1	2	1	1	1	1	1	0	1	0	1	0	0	1	1	0	3	2	2	2	2	1	2
587	2	15	1	2	3	1	2	1	1	1	1	1	0	2	1	1	0	1	1	0	0	1	0	1	0	0	1	1	0	1	3	2	2	1	2	2
588	2	15	1	2	2	2	2	1	1	0	1	0	0	3	2	1	1	1	1	0	0	1	0	1	0	0	1	1	0	3	5	1	1	1	2	2
589	1	15	1	2	3	2	2	1	1	1	1	1	0	1	1	1	1	1	1	0	0	1	0	1	0	0	1	1	0	3	4	2	2	1	2	2
590	2	16	1	2	2	3	2	1	1	1	1	1	0	3	2	1	1	1	1	0	0	1	0	1	0	0	1	1	0	3	5	1	1	2	3	1
591	2	15	1	2	3	1	2	1	1	0	0	0	1	3	2	0	0	0	0	0	1	1	0	0	0	0	0	0	1	3	5	1	1	1	3	2
592	1	16	1	2	3	1	2	1	2	0	1	1	0	1	1	1	1	1	0	1	0	1	0	1	0	0	1	0	0	3	4	2	1	1	3	2
593	2	16	1	2	3	2	2	1	1	1	0	1	0	2	2	0	1	1	0	0	0	1	0	1	0	0	0	1	0	3	2	2	2	2	2	1
594	2	15	1	2	3	1	2	1	1	0	1	1	0	1	1	1	1	1	1	1	0	1	0	1	0	0	0	1	0	3	4	1	1	1	3	1
595	1	15	1	2	3	1	2	1	1	1	1	1	0	1	2	1	1	1	1	1	0	1	0	0	0	0	1	0	0	3	4	1	2	1	2	2
596	1	15	1	2	3	2	2	1	1	0	1	0	0	3	2	0	0	1	1	0	0	1	0	0	0	0	1	1	0	3	4	2	2	2	2	1
597	1	15	1	2	3	2	2	1	2	1	0	1	0	1	1	1	1	1	1	1	0	1	0	1	0	0	1	1	0	3	2	1	2	1	3	1
598	1	15	1	2	3	1	2	1	1	1	1	1	0	1	2	0	0	1	1	0	0	1	0	1	0	0	1	0	0	3	3	1	2	3	3	1
599	1	15	1	2	3	1	2	1	1	0	1	1	0	1	1	1	1	1	1	1	0	1	0	0	0	0	1	0	0	3	4	1	1	1	3	1
600	2	15	1	2	2	1	2	1	1	0	0	1	0	1	1	1	1	1	1	1	0	1	0	1	0	0	1	1	0	3	4	2	2	1	2	1
601	1	15	1	2	3	1	2	1	1	0	0	0	1	3	2	1	1	1	1	1	0	0	0	1	0	0	1	0	0	3	5	1	1	2	3	2
602	1	15	1	2	2	3	2	1	1	0	1	1	0	1	1	1	0	1	1	0	0	1	0	1	0	1	1	0	0	1	5	2	1	2	2	1
603	1	15	1	2	3	1	2	1	1	1	0	0	0	2	2	1	1	1	1	1	0	1	1	1	1	0	1	0	0	3	4	2	2	1	2	1
604	2	15	1	2	3	2	2	1	1	1	1	1	0	1	1	1	1	1	1	1	0	1	0	1	0	0	0	1	0	3	4	2	2	1	2	2
605	2	15	1	2	3	2	2	1	1	1	1	1	0	1	1	1	1	1	1	1	0	1	0	1	0	0	1	1	0	3	4	1	2	1	2	1
606	2	15	1	2	3	1	2	1	1	1	1	1	0	1	1	0	1	1	1	0	0	1	0	1	0	0	1	1	0	3	4	2	1	2	2	2
607	2	16	1	2	3	1	2	1	1	1	1	1	0	1	1	1	0	1	1	0	0	1	0	0	0	0	1	1	0	3	3	1	1	1	3	1
608	1	15	1	2	3	3	2	1	1	1	0	0	0	1	1	0	0	1	1	0	0	0	0	0	1	0	1	1	0	3	4	1	1	1	3	1
609	2	15	1	2	3	3	2	1	1	0	1	1	0	1	2	1	1	1	1	0	0	1	0	1	0	0	1	1	0	3	4	2	2	1	2	2
610	2	15	1	2	1	1	2	1	1	1	1	1	0	3	2	1	1	1	1	1	0	1	0	1	0	0	0	1	0	3	3	2	1	2	2	1
611	1	15	1	2	3	2	2	1	1	0	1	1	0	1	2	1	1	1	1	0	0	1	0	1	0	0	1	1	0	3	3	1	2	2	2	1
612	2	16	1	2	2	1	2	1	1	0	1	0	0	1	2	0	1	1	1	1	0	1	0	1	0	0	1	1	0	1	4	1	2	2	2	1
613	2	15	1	2	3	3	2	1	1	1	1	1	0	1	1	1	1	1	1	1	0	1	0	1	0	0	1	0	0	3	4	1	2	2	3	2
614	1	15	1	2	3	1	2	1	1	1	1	1	0	1	1	1	1	1	1	1	0	1	0	1	0	0	1	1	0	2	4	1	2	2	3	2
615	2	15	1	2	2	2	2	1	1	0	1	0	0	1	2	1	1	1	1	0	0	1	0	1	0	0	1	0	0	3	5	2	2	2	2	1
616	1	15	1	2	3	2	2	1	1	1	1	1	0	2	1	1	1	1	1	1	0	1	0	1	0	0	1	1	0	3	4	2	1	1	2	1
617	1	16	1	2	3	1	2	1	1	1	1	0	0	1	2	1	1	1	1	1	0	1	0	1	1	0	1	0	0	2	5	2	2	2	2	1
618	1	16	1	2	3	2	2	1	1	1	1	1	0	1	2	1	1	1	1	0	0	1	0	1	0	0	0	1	0	3	5	2	2	2	2	2
619	1	16	1	2	2	3	2	1	2	0	0	0	1	3	2	0	1	1	1	0	0	1	0	0	0	1	1	0	0	3	5	1	1	2	3	2
620	1	15	1	2	3		2	1	1	1	1	1	0	1	9	9	9	9	9	9	9	1	0	0	0	0	1	0	0	3	5	1	1	2	2	1
621	2	16	1	2	3	2	2	1	1	0	1	1	0	1	1	1	1	0	1	1	0	1	0	1	0	0	1	1	0	3	3	2	2	2	2	1
622	2	15	1	2	3	3	2	2	2	0	0	0	1	3	2	0	0	0	0	0	1	0	1	0	1	0	0	0	1	4	5	3	3	3	1	2
623	2	15	1	2	3	1	2	1	1	1	1	1	0	2	2	1	1	1	1	0	0	1	0	1	0	0	1	1	0	3	5	1	1	2	2	1
624	2	15	1	2	3	3	2	1	1	0	1	0	0	1	2	1	0	1	0	1	0	1	0	1	0	0	1	1	0	3	4	2	2	1	2	2
625	2	16	1	2	3	1	2	1	1	1	1	1	0	1	1	1	1	1	1	1	0	1	0	1	0	1	0	0	0	3	4	2	2	1	2	2
626	1	16	1	2	1	3	2	1	1	1	1	1	0	3	2	1	1	1	1	1	0	1	0	1	0	0	1	1	0	3	5	2	1	1	2	2
627	2	13	1	1	2	2	2	1	1	1	1	0	0	1	1	1	1	1	1	1	0	1	0	1	0	0	1	0	0	3	3	2	2	2	2	2
628	2	13	1	1	4	1	2	1	1	1	1	1	0	1	1	1	1	1	1	0	0	1	0	1	0	1	0	1	0	3	4	1	1	1	3	2
629	2	14	1	1	3	1	2	1	1	1	1	1	0	1	2	1	1	1	1	0	0	9	9	9	9	0	1	0	0	3	3	1	1	1	2	2
630	1	15	1	1	1	2	2	1	1	0	0	1	0	1	2	1	1	1	1	0	0	1	0	0	0	0	1	0	0	3	4	2	2	2	2	2
631	1	14	1	1	3	3	2	1	1	1	1	0	0	1	1	0	1	1	1	0	0	1	0	1	0	0	1	1	0	3	4	2	2	2	2	1
632	1	14	1	1	3	3	2	1	1	1	0	0	0	1	2	1	0	1	1	0	0	1	0	1	0	0	0	1	0	3	3	2	2	2	2	2
633	2	13	1	1	3	1	2	1	2	1	1	1	0	1	1	1	1	1	1	0	0	1	1	1	0	1	1	0	0	3	4	1	1	1	2	2
634	2	13	1	1	3	2	2	1	1	0	0	1	0	1	1	1	1	1	1	0	0	1	0	0	0	0	1	1	0	3	3	1	1	1	2	1
635	1	13	1	1	4	2	2	1	1	0	0	0	1	3	2	0	0	0	0	0	1	1	0	0	0	0	0	0	1	3	3	1	1	1	2	1
636	2	13	1	1	3	2	2	1	1	0	1	1	0	1	2	0	1	1	1	0	0	1	0	1	0	0	1	1	0	3	4	2	1	1	2	2
637	2	14	1	1	3	3	2	1	1	1	1	1	0	1	1	1	1	1	1	0	0	1	0	1	0	0	1	1	0	3	5	1	2	1	2	2
638	2	13	1	1	3	1	2	1	1	1	1	1	0	1	1	1	1	1	1	0	0	1	1	1	0	0	1	1	0	1	4	1	1	1	2	2
639	2	13	1	1	2	2	2	1	1	1	1	1	0	1	1	1	1	1	0	1	0	1	0	1	0	0	1	1	0	3	4	1	2	1	2	1
640	1	13	1	1	4	1	2	1	1	1	0	1	0	1	1	1	1	1	1	0	0	1	0	1	0	0	1	1	0	3	4	1	2	1	2	1
641	1	13	1	1	3	1	2	1	1	0	0	0	1	3	1	0	0	0	0	0	1	1	0	0	0	0	0	1	0	3	3	2	2	2	2	2
642	2	13	1	1	3	2	2	1	1	0	1	0	0	1	2	1	0	1	0	0	0	1	0	1	0	0	1	1	0	3	3	1	1	1	2	1
643	1	13	1	1	3	1	2	1	1	1	0	1	0	1	1	1	1	1	1	1	0	1	0	1	0	1	0	0	0	3	5	1	1	1	3	1
644	2	14	1	1	4	1	2	1	1	1	0	1	0	3	1	1	1	1	1	1	0	1	0	0	0	0	1	0	0	3	4	1	2	2	3	1
645	2	13	1	1	3	1	2	1	1	1	1	1	0	1	1	1	1	1	1	1	0	1	0	0	0	0	1	1	0	3	5	1	1	1	3	2
646	1	14	1	1	3	3	2	1	1	1	1	0	0	1	1	1	0	0	0	0	0	1	0	1	0	0	1	1	0	3	3	1	2	1	2	1
647	1	13	1	1	3	1	2	1	1	1	1	1	0	1	2	1	1	1	1	1	0	1	0	1	0	1	1	1	0	3	3	1	2	1	3	2
648	1	13	1	1	1	1	2	1	1	1	1	0	0	1	2	1	1	1	1	1	0	1	0	1	0	0	1	1	0	2	4	1	2	2	3	2
649	1	14	1	1	3	2	2	1	1	0	1	0	0	1	2	1	1	1	1	1	0	1	0	1	0	0	1	1	0	3	3	2	1	1	2	1
650	2	14	1	1	3	1	2	1	1	1	1	1	0	1	2	1	1	1	1	0	0	1	0	1	0	0	1	1	0	3	5	1	1	1	3	2
651	2	13	1	1	3	2	2	1	1	1	1	1	0	2	2	0	1	1	0	0	0	1	1	1	0	1	1	0	0	9	2	1	1	2	2	1
652	1	13	1	1	3	1	2	1	1	1	1	1	0	2	1	1	1	1	1	1	0	9	9	9	9	0	1	1	0	3	2	1	1	2	2	2
653	1	14	1	1	3	3	2	1	1	1	0	1	0	2	2	1	0	1	1	0	0	1	1	1	0	0	0	1	0	3	3	2	1	1	2	1
654	1	13	1	1	3	2	2	1	1	1	0	1	0	2	1	1	0	1	1	0	0	1	0	1	0	1	1	0	0	3	4	2	2	2	2	2
655	2	13	1	1	3	2	2	1	1	1	1	1	0	1	1	1	1	1	1	1	0	1	0	1	0	1	1	0	0	3	2	1	2	2	3	1
656	2	13	1	1	3	3	2	1	1	1	0	0	0	1	1	1	1	1	1	0	0	1	0	0	0	0	0	1	0	3	4	2	2	2	1	1
657	2	14	1	1	3	1	2	1	1	1	1	1	0	1	1	1	1	1	1	0	0	1	0	0	0	0	1	1	0	3	4	2	2	2	2	2
658	2	14	1	1	3	1	2	1	1	1	1	1	0	1	1	1	1	1	1	0	0	1	0	1	0	1	1	0	0	3	4	1	2	2	2	1
659	2	13	1	1	3	1	2	1	1	1	0	1	0	1	1	0	0	1	1	0	0	1	0	1	0	0	1	1	0	3	2	1	1	1	2	2
660	2	12	1	1	3	1	2	1	1	1	1	1	0	2	1	1	1	1	1	0	0	1	0	1	0	0	1	1	0	3	3	1	2	1	2	1
661	2	13	1	1	3	1	2	1	1	1	0	0	0	3	2	1	1	1	1	0	0	1	0	1	0	0	0	1	0	3	5	1	1	1	2	1
662	2	13	1	1	3	2	2	1	1	0	0	1	0	3	1	1	1	1	1	0	0	1	0	1	0	0	0	1	0	2	3	2	2	1	2	1
663	2	13	1	1	3	2	2	1	1	1	0	1	0	2	2	1	1	0	1	1	0	1	0	1	0	0	1	0	0	3	4	1	2	1	3	2
664	1	14	1	1	3	2	2	1	2	0	1	1	0	1	1	1	1	1	1	1	0	1	0	1	0	0	1	1	0	3	5	2	1	1	2	1
665	1	13	1	1	2	1	2	1	1	0	1	1	0	1	1	1	1	1	1	1	0	1	0	1	0	0	1	1	0	3	3	1	1	1	2	1
666	2	13	1	1	3	1	2	1	2	1	1	0	0	3	1	1	0	1	1	0	0	1	1	0	0	0	1	0	0	3	4	2	1	1	2	2
667	2	13	1	1	3	1	2	1	2	0	1	0	0	3	1	1	1	1	1	0	0	1	0	1	0	1	1	0	0	2	4	2	2	1	2	1
668	1	13	1	1	2	2	2	1	1	1	1	0	0	1	2	1	1	1	1	0	0	1	0	1	0	0	0	1	0	3	5	1	1	2	2	2
669	1	14	1	1	3	2	2	1	1	1	1	0	0	1	1	1	1	1	0	0	0	1	0	0	0	0	1	1	0	1	2	2	2	1	3	1
670	1	14	1	1	1	2	2	1	1	0	0	1	0	1	2	1	1	1	1	1	0	1	0	1	0	0	0	1	0	3	4	2	2	1	2	1
671	2	14	1	1	3	1	2	1	1	1	0	0	0	1	1	1	1	1	1	0	0	1	1	1	0	0	1	1	0	3	4	1	2	1	2	1
672	1	13	1	1	3	1	2	1	1	1	1	0	0	2	1	1	0	0	1	1	0	1	0	1	0	0	1	1	0	3	5	1	1	1	2	1
673	2	13	1	1	3	3	2	1	1	0	0	0	1	1	2	0	0	0	0	0	1	1	0	0	0	0	0	1	0	3	3	1	1	1	3	2
674	2	13	1	1	3	3	2	1	1	1	1	1	0	1	2	1	0	1	1	0	0	1	0	1	0	0	0	1	0	3	4	2	2	1	2	2
675	1	13	1	1	3	2	2	1	1	0	1	1	0	1	2	1	1	1	0	0	0	1	0	1	0	0	0	1	0	3	4	2	2	1	2	1
676	1	13	1	1	3	3	2	1	1	1	1	0	0	2	1	1	1	1	1	1	0	1	0	0	0	1	1	0	0	3	5	1	2	1	2	1
677	2	13	1	1	2	1	2	1	2	1	0	0	0	1	1	1	1	1	1	1	0	1	1	1	0	0	1	1	0	3	2	1	1	1	2	1
678	2	13	1	1	3	1	2	1	1	0	1	1	0	1	1	1	1	1	1	1	0	1	0	1	0	0	1	1	0	3	4	1	1	1	2	1
679	2	13	1	1	2	1	2	1	1	0	1	1	0	1	1	1	0	1	1	0	0	1	0	1	0	0	0	1	0	3	2	2	2	1	2	1
680	2	13	1	1	3	2	2	1	1	1	1	1	0	1	2	0	1	1	1	0	0	1	0	0	0	0	1	1	0	3	4	2	2	2	2	2
681	1	13	1	1	3	2	2	1	1	0	1	1	0	2	1	1	1	1	1	0	0	1	0	1	0	0	1	1	0	3	4	1	1	1	2	1
682	2	14	1	1	3	3	2	1	1	0	1	1	0	2	2	1	1	1	1	0	0	1	0	1	0	1	1	0	0	3	3	1	2	2	2	2
683	1	13	1	1	3	2	2	1	1	0	0	0	1	1	1	0	1	0	1	0	0	1	0	0	0	0	0	1	0	3	3	1	2	1	3	2
684	1	14	1	1	3	1	2	1	1	1	1	0	0	1	2	0	1	1	0	0	0	1	0	0	0	0	0	1	0	3	2	1	2	1	3	1
685	2	13	1	1	3	2	2	1	1	1	0	0	0	1	2	1	0	1	1	0	0	1	0	1	0	0	1	1	0	3	4	2	1	1	2	2
686	2	13	1	1	3	1	2	1	1	1	1	1	0	1	1	1	1	1	1	1	0	1	0	1	0	0	1	1	0	3	4	1	1	1	2	2
687	2	13	1	1	3	1	2	1	1	0	1	1	0	2	1	1	1	1	0	0	0	1	0	1	0	0	1	1	0	3	3	1	1	1	2	2
688	2	13	1	1	3	2	2	1	1	0	1	1	0	1	2	1	1	1	1	0	0	1	0	1	0	0	1	1	0	3	3	2	2	2	2	1
689	2	13	1	1	3	2	2	1	1	0	1	1	0	3	1	1	1	0	1	1	0	1	0	1	0	0	1	1	0	3	3	1	1	1	3	2
690	2	14	1	1	3	3	2	1	1	0	1	1	0	1	2	1	1	1	1	0	0	1	0	0	0	1	1	0	0	3	4	1	2	1	2	2
691	2	13	1	1	1	2	2	1	1	1	1	0	0	1	1	1	1	1	1	0	0	1	0	1	0	0	1	0	0	3	3	2	1	1	2	2
692	1	13	1	1	3	2	2	1	1	1	1	1	0	1	1	1	1	1	1	1	0	1	0	1	0	1	1	0	0	3	3	1	2	1	3	1
693	2	14	1	1	3	1	2	1	1	1	1	1	0	1	2	1	1	1	1	0	0	1	0	0	0	0	1	0	0	3	2	1	1	1	2	1
694	2	13	1	1	3	1	2	1	1	1	1	1	0	1	1	1	1	1	1	1	0	1	0	1	0	0	1	1	0	3	3	2	2	2	2	2
695	2	13	1	1	3	1	2	1	1	1	0	1	0	1	2	1	1	1	1	0	0	1	0	1	0	0	1	1	0	3	4	3	2	2	2	1
696	2	14	1	1	3	3	2	1	1	1	0	1	0	1	1	1	1	1	1	0	0	1	0	0	0	0	1	1	0	3	4	1	1	1	2	2
697	2	14	1	1	3	1	2	1	1	0	0	1	0	1	1	1	1	1	1	1	0	1	0	1	0	0	0	1	0	3	3	1	2	1	2	2
698	2	13	1	1	3	2	2	1	1	1	0	0	0	2	2	1	0	1	1	0	0	1	0	1	0	0	1	0	0	3	4	1	2	2	2	1
699	1	13	1	1	3	2	2	1	1	1	1	1	0	1	1	1	1	1	1	1	0	1	0	1	0	0	1	1	0	3	4	2	2	2	3	2
700	1	13	1	1	3	3	2	1	1	0	1	1	0	1	1	1	1	1	1	0	0	1	0	1	0	0	1	1	0	3	2	2	2	1	2	2
701	2	16	1	2	3	2	2	1	2	0	1	0	0	1	1	1	1	1	1	0	0	1	0	1	0	0	1	1	0	3	5	1	2	2	2	1
702	2	16	1	2	3	1	2	1	1	1	1	1	0	1	2	1	1	1	1	1	0	1	0	1	0	0	0	1	0	1	3	1	2	2	2	1
703	1	16	1	2	3	3	2	1	1	0	1	1	0	1	1	1	0	0	1	1	0	1	0	1	0	0	1	1	0	3	3	2	2	2	2	1
704	2	16	1	2	3	1	2	1	1	1	1	0	0	1	1	1	1	1	1	0	0	1	0	1	0	0	1	1	0	3	3	1	2	1	2	1
705	2	16	1	2	3	3	2	1	1	1	1	1	0	1	1	1	1	1	1	1	0	1	0	1	0	0	1	0	0	3	3	2	1	1	2	2
706	1	16	1	2	3	2	2	1	1	1	1	1	0	2	1	1	1	1	1	1	0	1	0	1	0	0	1	1	0	4	3	2	1	1	2	2
707	1	16	1	2	3	2	2	1	1	1	0	0	0	1	1	1	1	1	1	0	0	1	0	0	0	0	0	1	0	3	5	1	2	1	2	1
708	1	16	1	2	3	3	2	1	1	1	0	1	0	1	1	1	1	1	1	0	0	1	1	1	0	0	1	1	0	3	4	1	1	1	2	2
709	2	17	1	2	3	2	2	1	1	0	1	1	0	3	2	1	1	1	1	0	0	1	0	1	0	0	0	1	0	3	4	2	2	3	1	2
710	1	17	1	2	2	2	2	1	1	1	1	1	0	1	2	1	1	1	1	0	0	1	0	0	0	0	1	1	0	3	4	1	1	1	3	2
711	1	17	1	2	2	1	2	1	1	0	1	1	0	1	2	1	1	1	1	0	0	1	0	1	0	0	1	1	0	3	4	2	2	1	2	1
712	1	16	1	2	3	2	2	1	1	1	1	1	0	1	1	1	1	1	1	1	0	1	0	1	0	0	1	1	0	3	5	2	2	1	3	1
713	2	16	1	2	3	3	2	1	1	0	1	1	0	3	2	1	0	1	1	0	0	1	0	0	0	0	1	1	0	3	5	2	2	1	2	1
714	1	16	1	2	3	2	2	1	1	1	0	1	0	1	2	1	1	1	1	1	0	1	0	1	1	0	1	1	0	3	5	2	1	1	2	1
715	2	16	1	2	3	2	2	1	1	1	1	1	0	1	2	1	1	1	1	1	0	1	0	1	0	0	1	1	0	3	4	1	2	1	3
716	2	17	1	2	3	3	2	1	1	0	1	1	0	1	1	0	1	1	1	0	0	1	0	1	0	0	1	1	0	3	4	1	2	1	2	2
717	2	16	1	2	2	2	2	1	1	1	1	1	0	1	1	1	1	1	1	1	0	1	0	1	0	0	1	1	0	3	4	1	2	1	2	2
718	2	16	1	2	3	1	2	1	2	0	1	1	0	2	1	1	1	1	1	1	0	1	0	1	0	0	1	1	0	3	4	2	2	2	2	2
719	1	17	1	2	3	1	2	1	1	1	1	0	0	1	1	1	1	1	1	0	0	1	0	1	0	1	1	0	0	3	5	1	1	1	3	1
720	2	16	1	2	3	2	2	1	1	0	0	1	0	1	1	1	1	1	1	1	0	1	0	1	0	0	0	1	0	3	4	1	2	1	3	1
721	1	17	1	2	3	3	2	1	1	0	0	1	0	2	1	1	1	1	0	1	0	1	0	1	0	0	1	1	0	3	2	2	2	2	2	1
722	2	16	1	2	3	1	2	1	1	1	1	1	0	1	2	1	1	1	1	1	0	1	0	1	0	0	1	1	0	3	3	2	1	1	2	2
723	2	16	1	2	3	2	2	1	1	1	1	1	0	1	1	0	0	1	1	0	0	1	0	1	0	0	0	1	0	3	3	2	1	1	2	1
724	2	16	1	2	3	2	2	1	1	1	0	1	0	2	1	1	1	1	1	0	0	1	0	1	0	0	1	1	0	3	3	1	1	1	2	1
725	2	16	1	2	3	2	2	1	1	1	1	1	0	1	1	1	1	1	1	0	0	1	0	1	0	0	1	1	0	3	5	1	1	1	3	1
726	2	17	1	2	3	1	2	1	1	1	1	0	0	1	1	1	1	1	1	0	0	1	0	1	0	0	1	1	0	3	4	1	2	1	2	2
727	2	17	1	2	3	2	2	1	2	1	1	1	0	1	2	1	1	1	1	1	0	1	0	0	0	1	1	0	0	3	5	1	1	1	2	1
728	2	17	1	2	3	1	2	1	1	1	0	0	0	1	1	1	1	1	1	1	0	1	0	1	0	0	1	1	0	2	5	1	1	1	3	2
729	2	16	1	2	3	1	2	1	1	0	1	1	0	1	1	1	1	1	1	0	0	1	0	1	0	0	1	1	0	3	5	1	1	1	3	1
730	2	16	1	2	3	1	2	1	1	1	1	0	0	2	1	1	1	1	1	0	0	1	0	0	0	0	0	1	0	3	4	2	3	2	2	1
731	2	15	1	2	3	2	2	1	2	0	1	0	0	1	2	1	1	1	1	1	0	1	0	0	0	0	1	1	0	3	4	1	2	1	3	2
732	1	16	1	2	3	2	2	1	1	1	1	1	0	1	1	1	1	1	1	1	0	1	0	1	0	0	1	1	0	3	4	2	1	1	2	2
733	1	17	1	2	3	2	2	1	1	1	1	1	0	1	1	0	0	1	1	1	0	1	0	1	0	0	1	1	0	3	4	1	1	1	1	1
734	2	16	1	2	3	3	2	1	1	1	1	1	0	2	1	1	1	1	1	0	0	1	0	0	0	0	0	1	0	3	4	1	2	1	2	1
735	2	17	1	2	3	1	2	1	1	1	0	0	0	1	1	1	1	1	1	1	0	1	0	0	0	0	1	1	0	3	5	1	1	1	3	1
736	1	16	1	2	3	3	2	1	2	1	0	1	0	1	1	1	1	1	1	0	0	1	0	0	0	0	1	1	0	3	3	2	1	2	2	2
737	1	16	1	2	3	2	2	1	1	0	1	1	0	1	1	0	1	1	1	1	0	1	0	1	0	0	1	1	0	3	4	1	1	1	2	1
738	2	16	1	2	3	1	2	1	1	1	0	1	0	1	1	1	1	1	0	0	0	1	0	1	0	0	0	1	0	3	3	1	1	1	2	1
739	2	16	1	2	3	1	2	1	1	0	0	1	0	1	2	1	1	1	1	0	0	1	0	1	0	0	1	1	0	3	4	1	2	2	2	2
740	1	16	1	2	3	1	2	1	1	1	0	0	0	1	2	1	1	1	1	0	0	1	0	0	0	1	1	0	0	3	5		1	2	2	2
741	1	16	1	2	1	2	2	1	1	1	1	1	0	1	1	1	1	1	1	1	0	1	0	1	0	0	1	1	0	1	3	1	2	1	2	1
742	2	16	1	2	3	3	2	1	1	0	1	1	0	1	2	0	0	1	1	0	0	0	0	1	0	0	0	1	0	2	3	1	1	1	3	1
743	2	16	1	2	3	2	2	1	1	1	1	1	0	3	1	1	0	1	1	1	0	1	0	1	0	0	1	1	0	3	4	1	1	1	3	1
744	2	16	1	2	3	2	2	1	1	1	0	1	0	1	1	1	1	1	1	1	0	1	0	1	0	0	1	1	0	2	4	1	2	1	3	2
745	1	16	1	2	3	1	2	1	1	1	0	0	0	1	2	1	1	1	1	0	0	1	0	0	1	0	0	1	0	1	4	2	2	1	3	1
746	2	16	1	2	3	1	2	1	1	1	1	1	0	1	2	1	1	1	1	1	0	1	0	1	0	0	0	1	0	3	4	2	2	2	2	1
747	2	17	1	2	3	1	2	1	1	0	0	1	0	1	1	1	1	1	1	1	0	1	0	0	0	0	0	1	0	3	4	1	2	1	3	1
748	1	17	1	2	2	3	2	1	1	0	1	1	0	1	2	0	1	1	1	0	0	1	0	0	0	0	1	1	0	3	4	1	2	1	2	1
749	1	16	1	2	2	2	2	1	1	1	0	1	0	1	1	1	1	1	1	1	0	1	0	1	0	0	0	1	0	3	2	2	2	1	2	2
750	1	16	1	2	3	1	2	1	1	0	1	1	0	1	1	1	1	1	1	0	0	1	0	0	0	0	1	0	0	3	5	1	1	1	2	1
751	2	16	1	2	3	2	2	1	1	1	0	0	0	1	2	1	1	1	1	1	0	1	0	1	0	0	1	1	0	3	4	1	1	1	3	2
752	2	17	1	2	2	2	2	1	1	1	0	1	0	1	1	1	1	1	1	1	0	1	0	1	0	0	1	1	0	3	4	1	1	1	2	1
753	1	16	1	2	3	1	2	1	1	1	1	0	0	1	1	0	1	1	1	1	0	1	0	0	0	0	1	1	0	3	4	1	2	1	2	1
754	2	16	1	2	3	1	2	1	1	1	1	1	0	1	1	1	1	1	1	0	0	1	0	0	0	0	1	1	0	3	4	2	1	1	2	1
755	1	16	1	2	3	3	2	1	1	0	1	1	0	1	1	1	1	1	1	1	0	1	0	0	0	0	0	1	0	3	4	2	2	2	2	1
756	2	13	1	1	3	1	2	1	1	0	1	1	0	3	2	1	1	1	1	0	0	1	0	1	0	0	1	1	0	3	4	2	2	1	3	2
757	2	13	1	1	3	2	2	1	1	1	0	1	0	1	1	1	1	0	1	1	0	1	0	1	0	1	1	0	0	3	5	1	1	1	3	1
758	2	13	1	1	3	1	2	1	1	0	1	1	0	1	1	1	1	1	1	1	0	1	0	1	0	0	0	1	0	3	5	1	2	1	3	2
759	1	13	1	1	3	1	2	1	1	0	1	1	0	1	1	0	1	1	1	1	0	1	0	1	0	0	1	0	0	3	4	1	1	2	3	2
760	2	13	1	1	3	2	2	1	1	1	0	1	0	1	2	1	1	1	1	1	0	1	0	1	0	0	1	0	0	3	4	1	1	1	3	2
761	1	13	1	1	3	1	2	1	2	1	1	1	0	1	2	1	0	1	1	1	0	1	0	1	0	0	1	1	0	3	3	2	2	1	2	1
762	2	13	1	1	3	1	2	1	1	1	1	0	0	1	1	0	1	1	1	0	0	1	0	1	0	0	1	1	0	3	3	2	2	1	2	2
763	1	13	1	1	2	1	2	1	1	1	1	1	0	1	1	1	1	0	1	1	0	1	0	1	0	0	1	0	0	3	5	1	1	1	2	1
764	1	13	1	1	3	1	2	1	1	1	1	0	0	2	1	1	0	1	1	0	0	1	0	1	0	0	1	1	0	3	3	2	2	2	2	2
765	1	14	1	1	3	1	2	1	1	0	1	0	0	1	2	1	1	0	0	1	0	1	0	1	0	0	1	1	0	3	4	1	2	2	2	2
766	1	13	1	1	3	2	2	1	1	1	0	1	0	1	2	1	1	1	1	0	0	1	0	1	0	0	1	0	0	3	5	1	1	1	1	1
767	1	13	1	1	3	1	2	1	1	0	1	0	0	1	1	1	1	1	0	0	0	1	1	0	0	0	1	1	0	3	3	1	1	1	3	1
768	2	13	1	1	2	1	2	1	1	1	0	1	0	1	1	1	1	1	0	1	0	1	0	1	0	0	0	1	0	3	4	2	2	1	2	1
769	2	14	1	1	3	1	2	1	1	0	1	1	0	2	2	1	1	1	1	1	0	1	1	1	0	0	1	1	0	3	3	2	1	1	2	2
770	1	13	1	1	2	2	2	1	2	1	0	1	0	1	2	1	0	1	1	0	0	1	0	1	0	1	1	0	0	3	4	2	2	2	2	2
771	2	13	1	1	3	1	2	1	1	1	1	1	0	2	2	0	0	0	0	0	1	1	0	1	0	0	1	1	0	3	4	1	3	2	2	2
772	2	13	1	1	3	2	2	1	1	1	0	1	0	2	1	1	0	1	1	0	0	1	0	1	0	0	1	1	0	3	4	2	2	2	2	2
773	1	13	1	1	3	1	2	1	1	1	1	0	0	1	1	1	1	1	1	0	0	1	0	0	1	0	0	1	0	3	4	1	2	2	3	2
774	1	13	1	1	3	3	2	1	1	1	1	1	0	1	1	0	0	0	0	0	1	1	0	1	0	1	1	0	0	3	4	1	1	1	3	1
775	2	13	1	1	3	3	2	1	1	0	0	0	1	1	2	1	1	1	1	0	0	1	0	0	0	0	0	1	0	3	5	1	2	2	3	1
776	2	13	1	1	3	1	2	1	1	0	1	1	0	2	1	1	0	1	1	0	0	1	0	1	0	0	1	1	0	3	4	1	1	1	3	1
777	2	14	1	1	3	3	2	1	1	0	1	1	0	1	1	1	1	1	1	0	0	1	0	1	0	0	1	1	0	3	4	1	2	2	2	1
778	1	16	2	2	2	2	2	1	1	0	1	1	0	1	1	1	1	1	1	1	0	1	0	1	0	0	1	0	0	3	2	3	1	1	3	2
779	1	17	2	2	1	1	1	1	1	1	0	0	0	2	2	1	1	1	1	0	0	1	0	1	0	0	0	1	0	3	4	1	1	1	2	2
780	2	12	2	1	3	2	2	1	2	1	1	1	0	1	9	0	0	1	1	0	0	1	0	0	0	1	0	0	0	3	2	2	1	1	2	2
781	1	12	2	1	3	2	1	1	1	1	1	0	0	2	1	0	1	1	1	0	0	1	0	1	0	0	1	1	0	3	4	1	2	1	2	1
782	2	13	2	1	3	2	1	1	1	1	0	1	0	1	1	1	1	1	1	1	0	1	0	1	0	0	0	1	0	3	3	2	2	2	2	1
783	2	13	2	1	1	2	2	1	1	1	0	1	0	2	1	1	1	1	1	1	0	1	0	0	0	1	1	0	0	3	2	1	2	1	3	1
784	1	12	2	1	3	1	2	1	1	1	1	0	0	3	1	1	1	1	1	0	0	1	1	0	0	9	9	9	9	3	3	2	2	1	1	1
785	2	12	2	1	3	2	2	1	1	0	0	1	0	1	1	0	1	1	1	0	0	1	0	0	0	1	1	0	0	3	2	1	1	1	3	1
786	2	12	2	1	3	2	1	1	1	0	0	0	1	1	1	1	1	1	1	1	0	1	0	0	0	0	0	0	1	3	3	1	1	1	2	1
787	2	12	2	1	3	3	2	1	2	0	0	1	0	3	1	1	1	1	1	0	0	1	0	0	0	0	0	1	0	3	4	2	1	1	2	1
788	1	12	2	1	2	3	2	1	1	1	0	0	0	1	2	1	1	1	1	1	0	9	9	9	9	1	0	0	0	1	4	2	3	2	2	1
789	1	12	2	1	2	2	2	1	1	1	1	1	0	1	1	1	1	1	1	1	0	1	0	0	0	0	1	1	0	3	4	1	2	1	3	1
790	1	13	2	1	3	3	2	1	1	1	1	0	0	2	2	1	0	1	1	0	0	1	0	1	0	0	1	1	0	3	3	1	2	1	3	2
791	1	12	2	1	3	1	2	1	1	0	1	0	0	1	1	1	1	1	1	0	0	1	0	1	0	0	0	1	0	3	4	2	2	2	3	1
792	1	13	2	1	3	1	2	1	1	0	1	0	0	2	1	0	1	1	1	0	0	1	0	1	0	9	9	9	9	3	4	1	2	1	3	2
793	1	12	2	1	3	1	2	1	1	0	0	1	0	1	1	0	1	1	1	1	0	1	0	0	0	0	0	1	0	3	2	2	2	1	3	1
794	1	12	2	1	3	3	2	1	1	1	1	1	0	1	1	1	1	1	1	1	0	1	0	1	0	0	1	1	0	3	5	1	1	1	3	2
795	1	13	2	1	3	1	2	1	1	0	1	1	0	1	1	1	1	1	1	0	0	1	0	0	0	0	1	1	0	3	3	1	2	1	3	1
796	2	12	2	1	1	3	2	1	1	0	1	0	0	1	1	1	1	1	1	0	0	1	0	0	0	1	1	0	0	3	4	1	2	1	3	2
797	1	12	2	1	2	1	2	1	1	1	1	1	0	1	1	1	1	1	1	1	0	1	0	1	0	0	1	1	0	3	2	2	1	1	2	2
798	2	12	2	1	3	1	2	1	1	0	1	0	0	3	1	0	1	0	0	0	0	1	0	0	0	0	0	1	0	2	2	2	1	2	2	1
799	1	12	2	1	3	1	2	1	1	1	1	1	0	1	1	1	1	1	1	0	0	1	0	1	0	0	0	1	0	3	5	1	1	1	3	1
800	2	12	2	1	3	1	2	1	1	1	1	1	0	1	1	1	1	1	1	0	0	1	0	0	0	0	1	1	0	3	3	1	2	1	3	1
801	1	12	2	1	2	2	2	1	1	1	0	0	0	2	1	1	1	1	1	1	0	1	0	0	0	0	0	1	0	3	4	2	2	2	2	2
802	2	12	2	1	3	1	2	1	1	1	0	1	0	1	1	1	1	1	1	0	0	1	0	0	0	0	1	1	0	3	4	1	2	1	2	2
803	1		2	1	3	2	2	1	1	0	0	0	1	3	2	0	1	1	1	0	0	1	0	0	0	0	0	0	1	3	3	3	2	1	2	2
804	1	13	2	1	3	1	2	1	1	1	1	1	0	1	1	1	1	1	1	1	0	1	0	1	0	0	1	1	0	3	3	1	1	1	3	2
805	2	13	2	1	1	2	2	1	1	1	0	1	0	1	2	1	1	1	1	0	0	1	0	1	0	0	1	0	0	3	3	1	2	2	3	1
806	2		2	1	3	2	2	1	1	1	1	0	0	1	1	0	0	1	1	0	0	1	0	0	0	9	9	9	9	3	2	2	2	1	2	2
807	2	13	2	1	2	2	2	1	1	1	1	1	0	1	1	1	1	1	1	1	0	1	0	1	0	0	1	1	0	3	3	1	1	1	2	1
808	2	12	2	1	3	1	2	1	1	1	1	0	0	1	1	1	1	1	1	0	0	1	1	1	0	0	0	1	0	3	4	2	1	2	2	1
809	2	13	2	1	3	1	2	1	1	1	0	1	0	1	1	1	1	1	1	1	0	1	0	0	0	0	0	1	0	3	3	3	3	1	2	2
810	2	12	2	1	3	3	2	1	1	1	0	0	0	1	1	1	0	1	0	0	0	1	0	1	0	0	1	1	0	3	2	1	1	1	2	2
811	2	12	2	1	3	2	2	1	1	1	1	1	0	1	1	1	1	1	1	1	0	1	0	0	0	0	1	1	0	3	3	2	2	1	2	1
812	1	12	2	1	3	1	2	1	1	1	1	0	0	2	1	1	1	1	1	1	0	1	0	1	0	0	1	1	0	3	3	1	2	2	3	2
813	2	12	2	1	1	1	2	1	1	1	1	1	0	1	1	1	1	1	1	1	0	1	0	1	0	0	1	1	0	3	2	1	1	1	3	1
814	1	13	2	1	3	2	1	1	1	0	1	1	0	3	1	0	1	1	1	1	0	1	0	1	0	0	1	1	0	3	2	1	2	1	3	2
815	2	12	2	1	3	1	2	1	1	0	0	1	0	1	2	1	0	0	0	0	0	1	0	1	0	0	0	1	0	3	2	2	2	1	2	2
816	1	13	2	1	2	1	2	1	1	1	1	1	0	3	1	0	1	1	1	0	0	1	0	1	0	1	0	1	0	3	4	1	1	1	3	2
817	2	13	2	1	3	1	2	1	1	0	1	1	1	3	2	1	1	1	1	0	0	1	0	1	0	0	0	1	0	3	4	1	2	1	3	1
818	1	12	2	1	3	1	2	1	1	1	1	1	0	2	1	1	1	1	1	0	0	1	0	1	0	0	1	0	0	3	4	1	1	1	3	2
819	1	13	2	1	2	1	2	1	1	1	1	1	0	3	2	0	1	1	1	0	0	1	0	1	0	0	1	1	0	1	3	2	2	1	1	1
820	1	12	2	1	2	3	2	1	1	1	0	1	0	3	2	1	1	0	1	0	0	1	0	0	0	0	0	0	1	3	3	1	1	1	2	1
821	2	13	2	1	3	2	2	1	1	0	0	1	0	1	2	1	1	1	1	0	0	1	0	1	0	0	1	0	0	3	3	2	1	2	2	1
822	2	12	2	1	3	1	2	1	1	1	0	0	0	1	1	1	1	1	0	0	0	1	0	1	0	0	1	0	0	3	4	1	2	1	3	1
823	2	12	2	1	3	2	2	1	1	0	0	1	0	1	1	1	1	1	1	1	0	1	0	0	0	0	1	0	0	3	2	1	2	1	3	1
824	1	12	2	1	3	2	2	1	1	1	1	1	0	3	1	0	0	0	0	0	1	1	0	1	0	0	1	1	0	3	5	3	1	1	3	1
825	2	13	2	1	3	1	2	1	1	1	1	1	0	1	2	1	1	1	1	1	0	1	0	1	0	0	0	1	0	3	2	1	1	1	3	1
826	1	12	2	1	3	1	2	1	1	1	1	0	0	1	1	1	1	1	1	0	0	1	0	0	0	0	1	1	0	3	5	1	1	1	2	1
827	1	12	2	1	3	2	2	1	1	1	0	0	0	1	2	1	0	1	1	1	0	1	0	1	0	0	1	1	0	3	2	1	2	2	3	1
828	1	13	2	1	1	2	2	1	1	1	0	0	0	1	1	1	1	1	1	0	0	1	0	0	0	0	1	0	0	3	3	1	1	1	2	2
829	2	13	2	1	1	1	2	1	1	0	1	0	0	1	2	0	0	1	0	0	0	1	0	0	0	0	1	0	0	3	4	2	1	2	2	2
830	1	12	2	1	3	1	2	1	1	1	0	1	0	2	1	1	1	1	1	0	0	1	0	1	0	0	1	1	0	3	2	1	1	1	3	2
831	1	12	2	1	1	2	2	1	2	1	1	1	0	1	1	1	1	1	1	1	0	1	0	0	0	0	1	1	0	3	3	1	1	1	2	1
832	2	12	2	1	3	3	2	1	1	1	0	1	0	1	2	1	1	1	1	1	0	1	0	1	0	1	1	0	0	3	4	1	1	1	3	1
833	2	12	2	1	3	1	2	1	1	1	1	1	0	2	1	0	1	0	0	0	0	1	0	1	0	0	1	1	0	3	5	1	2	1	2	1
834	2	12	2	1	2	2	2	1	1	1	1	1	0	2	2	1	1	1	1	0	0	1	0	1	0	0	1	0	0	3	4	2	2	1	2	1
835	1	12	2	1	3	2	2	1	1	1	0	1	0	1	1	0	1	1	1	0	0	1	0	1	0	0	1	1	0	3	3	1	1	1	2	2
836	2	12	2	1	3	1	2	1	1	1	1	1	0	1	1	0	1	1	1	1	0	1	0	1	0	0	1	1	0	3	3	1	2	1	2	1
837	2	12	2	1	2	1	2	1	1	1	0	0	0	1	2	0	0	1	0	0	0	1	0	0	0	1	1	0	0	3	4	2	2	1	3	1
838	1	12	2	1	2	3	2	1	1	1	1	1	0	1	1	1	1	1	1	1	0	1	0	1	0	0	1	1	0	3	1	1	1	1	2	1
839	1	13	2	1	3	1	2	1	1	1	1	1	0	1	2	1	1	1	1	1	0	1	0	1	0	0	1	0	0	3	4	1	1	2	3	1
840	1	12	2	1	3	1	2	1	1	0	1	1	0	1	2	1	1	1	1	0	0	1	0	1	0	0	1	1	0	3	4	2	2	2	2	2
841	2	12	2	1	3	3	1	1	1	1	1	1	0	2	1	1	1	1	1	1	0	1	0	1	0	0	1	0	0	3	4	1	1	1	2	1
842	2	12	2	1	3	1	2	1	1	0	1	1	0	3	2	1	1	0	1	0	0	1	0	1	0	0	1	1	0	3	3	1	2	1	3	2
843	1	13	2	1	3	2	2	1	1	1	1	1	0	3	1	1	1	1	1	1	0	1	0	1	0	1	1	0	0	3	4	2	2	2	3	2
844	2	13	2	1	3	1	2	1	1	0	0	0	1	3	2	0	0	1	0	0	0	1	0	0	0	1	1	0	0	3	5	1	2	2	3	2
845	2	12	2	1	3	3	2	1	1	1	0	1	0	3	1	1	1	1	1	0	0	1	0	1	0	0	0	1	0	3	5	1	1	2	3	1
846	2	12	2	1	3	2	2	1	2	0	0	1	0	1	2	1	1	1	1	1	0	1	0	1	0	1	1	1	0	3	3	1	2	1	2	2
847	1	13	2	1	2	1	2	1	1	1	1	0	0	1	2	0	1	1	1	0	0	1	0	1	0	0	1	1	0	3	5	2	1	1	1	2
848	1	14	2	1	3	3	2	1	1	1	1	1	0	3	2	1	1	1	1	0	0	1	0	1	0	0	1	1	0	3	3	2	1	1	3	1
849	2	13	2	1	3	1	2	1	1	1	1	1	0	1	2	1	1	1	1	0	0	1	0	1	0	0	1	1	0	3	3	1	2	1	2	1
850	2	13	2	1	3	1	2	1	1	1	1	1	0	1	2	0	0	0	0	0	1	1	0	1	0	0	1	1	0	3	5	1	1	1	3	2
851	2		2	1	2	2	2	1	1	0	1	0	0	3	1	1	1	1	1	0	0	1	0	1	0	0	1	1	0	3	3	1	2	1	3	1
852	1	14	2	1	3	3	2	1	1	0	1	0	0	1	2	1	1	1	1	0	0	1	0	1	0	0	0	1	0	3	4	2	2	1	2	1
853	2	13	2	1	3	2	2	1	1	1	1	1	0	1	1	1	1	1	1	1	0	1	0	1	0	0	0	1	0	2	4	2	2	1	2	2
854	2	13	2	1	2	2	2	1	1	1	1	1	0	2	2	1	1	1	1	0	0	1	0	1	0	0	1	1	0	3	2	2	1	1	2	1
855	2	13	2	1	2	3	2	1	1	1	0	1	0	3	2	1	1	1	1	0	0	1	0	1	0	0	1	1	0	3	3	1	1	1	2	1
856	2	13	2	1	3	2	2	1	1	1	0	1	0	1	2	0	0	1	1	0	0	1	0	0	0	0	1	1	0	3	3	1	1	1	2	1
857	2	13	2	1	3	1	2	1	1	0	1	1	0	2	2	0	0	1	1	0	0	1	0	1	0	0	0	1	0	3	3	3	2	2	1	2
858	2	14	2	1	3	2	2	1	1	0	1	1	0	1	1	1	1	1	1	1	0	1	0	1	0	0	1	1	0	1	4	2	1	1	2	1
859	1	13	2	1	3	2	2	1	1	1	1	1	0	1	2	1	1	1	1	1	0	1	1	1	0	0	1	1	0	3	5	2	1	1	2	2
860	2	14	2	1	2	1	1	1	1	1	1	1	0	2	2	1	1	0	1	1	0	1	0	1	0	0	1	1	0	3	3	1	2	1	2	1
861	1	13	2	1	3	1	2	1	1	1	1	0	0	1	2	1	1	1	1	1	0	1	0	1	0	0	1	1	0	3	4	1	1	2	3	2
862	2	13	2	1	3	1	2	1	1	1	1	1	0	1	2	1	1	1	1	1	0	1	0	1	0	0	1	1	0	3	3	2	2	2	2	2
863	2	13	2	1	3	1	2	1	1	1	1	1	0	1	1	1	1	1	1	1	0	1	1	1	0	0	1	1	0	3	3	1	2	1	3	2
864	1	14	2	1	2	1	2	1	1	1	1	1	0	1	1	1	1	1	1	1	0	1	0	1	0	0	1	1	0	3	4	1	1	1	2	1
865	1	13	2	1	2	2	2	1	1	0	1	1	0	1	1	0	1	1	1	0	0	1	0	1	0	0	1	1	0	3	3	1	2	1	2	1
866	1	13	2	1	3	3	2	1	1	1	1	1	0	1	1	1	1	1	1	1	0	1	0	1	0	0	1	1	0	3	4	1	1	1	2	1
867	1	14	2	1	2	1	2	1	1	1	0	1	0	3	2	9	9	9	9	9	9	1	0	1	0	0	1	0	0	3	4	1	2	1	3	2
868	2	13	2	1	3	2	2	1	1	1	1	1	0	1	2	1	1	1	1	0	0	1	0	1	0	0	1	1	0	2	4	1	1	1	2	1
869	1	14	2	1	3	2	2	1	1	1	1	1	0	1	1	1	1	1	1	1	0	1	0	1	0	0	1	0	0	3	3	1	2	1	2	2
870	2	13	2	1	3	1	2	1	1	1	0	1	0	1	2	1	1	1	1	1	0	1	0	1	0	1	1	0	0	3	4	1	1	1	2	1
871	1	13	2	1	3	1	2	1	1	1	0	1	0	1	1	1	1	1	1	0	0	1	0	1	0	0	1	1	0	3	4	1	2	1	2	2
872	1	13	2	1	3	1	2	1	1	1	0	1	0	1	2	1	1	1	1	0	0	1	0	1	0	0	1	1	0	3	3	1	1	1	3	1
873	1	12	2	1	2	1	2	1	1	1	1	1	0	1	1	1	1	1	1	1	0	1	0	1	0	0	1	0	0	3	3	1	1	1	2	2
874	2	13	2	1	1	3	2	1	1	1	1	0	0	3	1	1	1	1	1	0	0	1	0	1	0	0	1	0	0	3	4	2	2	1	2	2
875	2	12	2	1	3	1	2	1	1	1	1	0	0	1	2	1	1	1	1	1	0	1	0	1	0	0	1	1	0	3	2	1	1	1	3	1
876	1	12	2	1	3	3	2	1	2	1	1	0	0	2	1	1	1	1	1	0	0	1	0	0	1	0	1	0	0	3	3	2	2	2	1	2
877	2	13	2	1	3	2	2	1	1	0	1	1	0	1	2	1	1	1	1	0	0	1	0	1	0	0	1	1	0	3	4	2	2	2	3	2
878	1	12	2	1	3	3	2	1	1	0	1	0	0	1	2	1	1	1	1	0	0	1	0	1	0	0	1	1	0	3	4	2	1	1	2	2
879	1	12	2	1	1	1	2	1	1	0	1	1	0	1	1	1	1	1	1	1	0	1	0	1	0	0	1	1	0	3	2	2	2	2	2	1
880	2	12	2	1	3	2	2	1	1	1	1	1	0	1	1	1	1	1	1	1	0	1	0	0	0	0	1	1	0	3	4	2	1	1	2	1
881	2	12	2	1	3	3	2	1	1	1	1	1	0	1	1	1	0	1	1	0	0	1	0	1	0	0	1	1	0	3	3	2	2	1	2	1
882	2	12	2	1	3	3	2	1	1	1	1	0	0	3	1	1	1	1	0	0	0	9	9	9	9	0	0	1	0	3	4	2	2	1	2	2
883	2	12	2	1	3	2	2	1	1	1	0	1	0	1	1	1	1	1	1	0	0	1	0	1	0	0	0	1	0	3	2	1	2	1	3	1
884	2	12	2	1	3	1	1	1	1	0	1	0	0	1	1	1	1	1	1	0	0	1	0	1	0	0	1	1	0	3	4	2	2	1	3	2
885	1	12	2	1	3	1	2	1	1	1	0	1	0	1	2	1	1	1	1	0	0	1	0	1	0	0	1	1	0	3	2	2	2	2	2	1
886	1	13	2	1	3	1	2	1	1	1	1	0	0	1	2	1	1	1	1	1	0	1	0	1	0	0	1	1	0	3	3	1	2	2	3	2
887	2	12	2	1	3	2	2	1	1	1	1	0	0	1	1	1	1	1	1	0	0	1	0	0	0	0	1	1	0	2	5	2	2	2	3	1
888	2	12	2	1	3	1	2	1	1	0	1	1	0	2	2	1	1	1	1	1	0	1	0	1	0	0	0	1	0	3	3	1	2	1	3	1
889	2	13	2	1	3	2	2	1	1	1	0	1	0	3	1	1	0	1	1	1	0	1	0	1	0	0	1	1	0	3	3	1	2	3	2	2
890	2	12	2	1	3	2	2	1	1	1	0	1	0	1	1	1	1	1	1	0	0	1	0	1	0	0	1	1	0	4	4	2	2	1	2	1
891	2	14	2	1	2	2	2	1	1	1	1	1	0	1	1	0	0	0	0	0	1	1	0	0	0	0	1	1	0	3	3	1	1	1	3	1
892	1	12	2	1	3	1	2	1	1	1	1	1	0	1	1	1	1	1	1	0	0	1	0	1	0	0	1	1	0	3	3	1	2	1	2	1
893	1	12	2	1	2	2	1	1	1	1	0	1	0	3	1	1	1	1	1	0	0	1	0	1	0	0	1	1	0	3	3	2	2	1	3	2
894	1	13	2	1	3	1	2	1	1	1	1	0	0	1	1	1	1	1	1	0	0	1	0	0	0	1	1	0	0	3	3	2	3	2	2	2
895	2	12	2	1	3	1	2	1	1	1	1	1	0	1	2	1	1	1	1	0	0	1	0	1	0	0	1	0	0	3	3	2	2	2	2	1
896	2	12	2	1	3	1	2	1	1	1	1	0	0	2	1	1	0	1	1	0	0	1	0	1	0	0	1	1	0	3	4	1	2	1	2	1
897	2	12	2	1	3	3	2	1	1	1	0	1	0	1	1	0	0	1	0	0	0	1	0	1	0	0	1	1	0	3	3	2	2	2	1	2
898	1	12	2	1	3	2	2	1	1	1	1	1	0	2	1	1	1	1	1	1	0	1	0	0	0	0	1	1	0	3	3	1	2	1	3	1
899	2	13	2	1	3	1	2	1	1	1	1	1	0	1	2	1	1	1	1	1	0	1	0	1	0	0	1	1	0	3	5	1	1	1	3	1
900	1	12	2	1	3	2	2	1	1	1	1	1	0	2	1	1	1	1	1	0	0	1	0	1	0	0	0	1	0	3	2	1	2	1	3	2
901	1	12	2	1	3	1	2	1	1	1	1	1	0	1	1	1	1	1	1	1	0	1	0	1	0	0	1	1	0	3	3	1	1	1	3	1
902	1	13	2	1	3	1	2	1	1	1	1	1	0	1	1	1	1	1	1	1	0	1	0	0	0	0	1	1	0	3	3	2	2	2	3	2
903	1	12	2	1	2	1	2	1	1	0	0	1	0	1	1	1	1	0	1	1	0	1	0	0	0	0	1	1	0	3	3	2	1	1	2	2
904	2	12	2	1	3	1	2	1	1	1	1	1	0	1	1	1	1	1	1	1	0	1	0	1	0	0	1	1	0	3	4	1	2	1	2	2
905	2	13	2	1	3	3	2	1	1	0	1	1	0	1	1	1	1	1	1	0	0	1	0	1	0	0	1	1	0	3	3	2	2	2	2	1
906	1	12	2	1	3	1	2	1	1	1	1	1	0	1	1	1	1	1	1	1	0	1	0	1	0	0	0	1	0	3	2	1	1	1	3	2
907	1	12	2	1	3	2	2	1	1	0	1	0	0	3	1	0	0	0	0	0	1	1	0	1	0	0	0	0	1	4	4	1	1	1	3	2
908	2	12	2	1	3	1	2	1	1	1	0	1	0	3	1	1	1	1	1	1	0	1	0	1	0	0	1	1	0	3	4	1	2	1	2	2
909	1	12	2	1	3	1	2	1	1	1	1	1	0	1	1	1	1	1	1	1	0	1	0	1	0	0	1	0	0	3	4	1	1	1	3	2
910	2	13	2	1	3	2	2	1	1	1	1	0	0	1	1	1	1	1	1	0	0	1	0	1	0	0	1	1	0	3	4	2	2	2	3	2
911	1	13	2	1	3	3	2	1	1	1	1	1	0	1	1	1	0	1	1	1	0	1	0	0	0	0	1	1	0	3	4	1	1	1	2	1
912	2	12	2	1		1	2	1	1	1	1	0	0	1	1	1	1	1	1	0	0	1	0	1	0	0	1	1	0	3	3	2	2	1	2	2
913	1	13	2	1	3	1	2	1	1	0	0	1	0	3	1	1	1	1	1	0	0	1	0	1	0	0	1	0	0	3	4	1	1	1	2	1
914	2	12	2	1	3	2	2	1	1	1	1	1	0	1	1	1	1	1	1	1	0	1	0	1	0	0	1	1	0	3	3	1	2	1	2	1
915	1	12	2	1	3	1	2	1	1	1	0	0	0	1	1	1	1	1	1	0	0	1	0	1	0	0	1	1	0	3	3	1	2	1	3	1
916	1	12	2	1	2	2	2	1	1	1	0	1	0	1	2	0	0	1	1	0	0	1	0	1	0	0	1	1	0	3	4	1	2	1	2	1
917	2	12	2	1	3	3	2	1	1	1	0	0	0	2	1	1	1	1	1	0	0	1	1	0	0	1	0	0	0	3	4	1	1	1	2	2
918	2	12	2	1	3	3	2	1	1	1	1	1	0	1	1	1	1	1	1	1	0	0	1	0	1	0	1	1	0	3	2	1	2	1	3	1
919	1	12	2	1	3	2	2	1	1	1	1	1	0	1	1	1	1	1	1	0	0	1	0	0	0	9	9	9	9	3	2	1	1	1	3	2
920	1	13	2	1	3	1	2	1	1	1	1	1	0	2	2	1	1	1	1	1	0	1	0	0	0	0	0	0	1	3	5	1	1	2	2	1
921	2	12	2	1	2	2	2	1	1	1	0	1	0	1	1	1	1	1	1	0	0	1	0	1	0	0	1	1	0	3	3	1	1	1	2	1
922	1	12	2	1	3	3	2	1	1	0	1	1	0	1	1	1	1	1	1	1	0	1	0	1	0	0	1	1	0	3	4	2	1	1	2	2
923	1	13	2	1	3	3	2	1	1	1	1	1	0	1	1	1	1	1	1	0	0	1	0	1	0	0	1	1	0	3	4	2	2	1	2	1
924	1	12	2	1	3	2	2	1	1	1	0	1	0	1	1	1	1	1	1	1	0	1	0	1	0	0	1	1	0	3	4	1	2	1	3	1
925	2	13	2	1	3	1	2	1	1	0	1	0	0	1	1	1	1	1	1	1	0	1	0	1	0	0	1	1	0	3	3	1	1	1	2	1
926	2	12	2	1	3	2	2	1	1	1	1	1	0	1	1	1	1	1	1	1	0	1	0	1	0	1	1	1	0	3	4	1	2	1	3	1
927	1	12	2	1	3	2	2	1	1	0	1	1	0	1	1	1	1	1	1	1	0	1	0	1	0	0	1	1	0	3	1	1	1	1	3	1
928	2	12	2	1	3	2	2	1	1	1	1	0	0	2	1	1	1	1	1	0	0	1	0	1	0	0	1	1	0	3	3	2	1	1	2	1
929	1	13	2	1	3	2	2	1	1	1	1	0	0	2	1	1	1	1	1	1	0	1	0	1	0	0	1	1	0	3	3	1	2	1	3	2
930	1	12	2	1	3	2		1	1	1	1	0	0	1	1	1	1	1	1	1	0	1	0	1	0	0	1	0	0	3	4	1	1	1	3	1
931	1	13	2	1	2	3	1	1	1	1	1	1	0	1	1	1	1	1	1	1	0	1	0	0	0	0	1	1	0	3	3	1	1	1	3	2
932	2	12	2	1	3	3	2	1	1	1	0	0	0	1	1	1	1	1	1	1	0	1	0	1	0	0	0	1	0	3	2	2	2	3	2	2
933	2	13	2	1	3	1	2	1	1	1	0	1	0	1	1	1	1	1	1	1	0	1	0	1	0	0	0	1	0	3	4	2	1	1	2	1
934	2	13	2	1	3	2	2	1	1	0	0	1	0	1	1	1	1	1	1	1	0	1	0	0	0	0	1	1	0	3	4	2	2	1	2	1
935	2	12	2	1	3	2	2	1	1	1	0	1	0	1	1	1	1	0	1	1	0	1	0	1	0	1	1	0	0	3	4	1	1	1	2	1
936	2	12	2	1	3	1	2	1	1	1	1	0	0	1	1	1	1	1	1	0	0	1	0	1	0	0	1	1	0	3	2	1	2	1	2	1
937	2	12	2	1	3	1	2	1	1	1	1	1	0	1	1	1	1	1	1	0	0	1	0	1	0	0	1	1	0	3	4	1	1	1	2	1
938	2	12	2	1	3	1	2	1	1	1	1	1	0	1	2	1	1	1	1	1	0	1	0	1	0	0	1	1	0	3	2	1	2	2	2	1
939	1	13	2	1	4	2	2	1	1	1	0	1	0	2	1	1	0	1	1	0	0	1	0	0	0	0	0	1	0	3	3	1	1	1	3	1
940	1	13	2	1	3	2	2	1	1	1	1	0	0	3	1	1	1	1	1	1	0	1	0	0	0	0	0	1	0	3	3	1	1	1	3	1
941	2	12	2	1	3	3	2	1	1	0	0	0	1	3	2	1	1	1	1	1	0	1	0	0	0	0	1	0	0	4	3	1	2	2	2	2
942	1	13	2	1	3	1	2	1	1	1	0	1	0	3	1	1	1	1	1	1	0	1	0	0	0	0	0	1	0	3	2	1	1	1	3	1
943	2	12	2	1	4	3	2	1	1	1	1	1	0	3	2	0	0	0	0	0	1	1	0	0	0	0	1	1	0	3	3	2	2	2	2	1
944	2	12	2	1	3	3	2	1	1	1	0	1	0	1	1	1	1	1	1	1	0	1	0	1	0	0	1	0	0	3	4	1	2	1	2	1
945	2	12	2	1	3	3	2	1	1	1	1	1	0	1	1	1	1	1	1	1	0	1	0	1	0	0	1	0	0	3	3	1	1	2	2	1
946	1	12	2	1	2	1	2	1	1	1	1	1	0	1	1	1	1	1	1	1	0	1	0	1	0	0	1	1	0	3	5	1	1	1	3	1
947	1	12	2	1	3	2	2	1	1	0	1	1	0	1	1	1	1	1	1	1	0	1	0	1	0	0	1	1	0	3	4	1	1	1	3	1
948	1	13	2	1	3	1	2	1	1	1	1	1	0	1	1	1	1	1	1	1	0	1	0	1	0	9	9	9	9	3	2	1	2	1	3	1
949	2	12	2	1	3	1	2	1	2	1	0	1	0	2	1	1	1	1	1	1	0	1	0	1	0	0	0	1	0	3	3	1	1	1	2	2
950	1	12	2	1	3	3	1	1	1	1	1	1	0	1	1	1	1	1	1	1	0	1	0	0	0	0	1	1	0	3	2	1	2	1	3	2
951	1	12	2	1	3	1	2	1	1	1	1	1	0	1	1	1	1	1	1	1	0	1	0	0	0	0	1	0	0	3	5	1	1	1	3	1
952	1	12	2	1	3	1	2	1	1	1	1	1	0	1	1	1	1	1	1	1	0	1	0	1	0	0	1	1	0	3	3	1	1	1	3	1
953	1	12	2	1	3	2	2	1	1	0	0	1	0	1	1	1	1	1	1	0	0	1	0	0	0	0	1	0	0	3	3	1	2	1	3	1
954	1	12	2	1	3	2	2	1	1	0	1	1	0	1	1	1	1	0	1	0	0	1	0	1	0	0	1	1	0	3	2	1	1	2	2	1
955	1	14	2	1	3	1	2	1	1	0	0	0	1	3	2	1	1	1	1	0	0	1	0	1	0	0	1	1	0	1	3	1	2	1	2	2
956	2	13	2	1	3	2	2	1	1	0	1	1	0	1	1	1	1	1	1	1	0	1	0	1	0	0	1	1	0	3	4	1	2	2	3	1
957	2	13	2	1	2	1	2	1	1	1	0	1	0	1	1	1	1	1	1	0	0	1	0	1	0	0	0	1	0	3	2	2	2	2	2	1
958	1	13	2	1	2	3	2	1	1	0	0	0	1	3	2	1	1	1	1	0	0	1	0	0	0	0	0	0	1	3	4	1	2	2	2	2
959	2	13	2	1	3	1	2	1	1	1	1	1	0	1	2	0	1	1	1	0	0	1	0	1	0	0	1	1	0	1	2	1	2	2	3	2
960	1	13	2	1	3	1	2	1	1	1	1	1	0	3	2	0	0	0	0	0	1	1	0	1	0	0	1	1	0	3	3	1	2	2	3	2
961	1	13	2	1	3	2	2	1	1	1	1	1	0	3	2	1	1	1	1	1	0	1	0	1	0	1	1	0	0	3	3	1	2	1	3	2
962	2	14	2	1	2	3	2	1	1	1	1	1	0	1	1	0	1	1	1	0	0	1	0	1	0	0	0	1	0	3	4	1	2	1	2	1
963	2	13	2	1	3	2	2	1	1	1	1	1	0	1	2	1	1	1	1	1	0	1	0	1	0	0	1	1	0	3	3	1	1	2	3	1
964	2	14	2	1	3	1	2	1	1	1	0	1	0	3	2	0	0	0	0	0	1	1	0	1	0	0	0	0	1	1	3	3	2	2	2	2
965	2	13	2	1	3	2	2	1	1	1	0	1	0	1	2	0	1	1	1	1	0	1	0	1	0	0	0	1	0	3	3	1	1	1	2	1
966	2	13	2	1	3	2	2	1	1	1	1	1	0	3	1	1	1	1	1	0	0	1	0	1	0	0	1	1	0	3	4	1	2	1	3	1
967	1	13	2	1	3	2	2	1	1	0	1	1	0	1	1	0	0	1	0	0	0	1	0	0	0	0	1	1	0	3	2	2	2	2	2	1
968	2	13	2	1	3	1	2	1	1	0	1	1	0	1	2	0	1	1	1	0	0	1	0	1	0	0	1	0	0	3	3	2	2	2	2	2
969	2	13	2	1	3	1	2	1	1	1	0	1	0	1	1	1	1	1	1	0	0	1	0	1	0	0	1	0	0	3	3	1	1	1	3	1
970	1	14	2	1	3	3	1	1	1	1	1	1	0	1	1	1	0	1	0	1	0	1	0	0	1	0	1	1	0	2	3	2	2	1	3	2
971	2	12	2	1	3	3	2	1	1	1	0	1	0	1	1	1	1	1	1	0	0	1	0	1	0	0	1	1	0	3	4	2	2	2	1	2
972	1	13	2	1	3	2	2	1	2	1	1	1	0	1	2	1	1	1	1	0	0	1	0	1	0	0	1	0	0	1	4	2	2	1	2	2
973	2	13	2	1	2	1	1	1	1	0	0	0	1	1	2	1	1	1	1	0	0	1	0	1	0	0	1	1	0	3	4	2	1	1	2	1
974	1	14	2	1	3	2	2	1	1	0	0	0	1	3	2	1	0	1	1	0	0	1	0	1	0	1	0	0	0	3	3	3	3	1	2	2
975	1	13	2	1	3	3	2	1	1	1	1	1	0	1	2	1	1	1	1	0	0	1	0	1	0	0	0	1	0	2	4	1	1	1	2	1
976	2	14	2	1	3	2	2	1	1	1	1	1	0	1	1	1	1	1	1	1	0	1	0	1	0	0	1	1	0	3	4	2	1	1	3	2
977	2	13	2	1	3	2	2	1	1	0	1	1	0	1	2	0	0	0	0	0	1	1	0	1	0	0	1	0	0	3	2	1	1	1	3	1
978	1	13	2	1	3	3	2	1	2	0	1	1	0	3	1	0	0	0	1	0	0	0	1	1	0	0	1	1	0	3	4	1	1	1	3	2
979	1	13	2	1	3	1	2	1	1	1	1	1	0	3	1	1	1	0	0	0	1	1	0	1	1	0	1	1	0	3	5	2	1	1	2	2
980	2	14	2	1	3	2	2	1	1	1	0	1	0	1	1	1	1	1	1	0	0	1	0	1	0	0	1	1	0	3	3	2	1	1	2	1
981	1	14	2	1	3	2	2	1	1	1	0	0	0	1	2	1	0	0	0	0	0	1	0	0	0	0	1	1	0	3	4	1	1	3	2	1
982	1	14	2	1	2	3	2	1	1	0	1	1	0	1	2	1	1	0	1	1	0	1	0	1	0	0	1	1	0	3	4	2	2	1	3	2
983	2	13	2	1	1	1	2	1	1	1	1	1	0	1	2	1	1	1	1	1	0	1	0	1	0	0	1	1	0	3	3	1	2	1	3	1
984	2	13	2	1	3	2	2	1	1	1	1	1	0	1	1	1	1	1	1	0	0	1	0	1	0	0	1	1	0	3	3	1	2	2	2	2
985	2	13	2	1	3	2	2	1	1	0	1	0	0	1	1	1	0	1	1	0	0	1	0	0	0	0	1	1	0	3	4	2	2	1	2	2
986	2	13	2	1	3	2	2	1	1	1	1	1	0	1	2	1	1	0	1	1	0	1	0	1	0	0	1	1	0	3	4	1	1	1	3	1
987	2	13	2	1	3	1	2	1	1	1	1	1	0	3	1	1	1	1	1	0	0	1	0	1	0	0	1	0	0	3	3	2	2	1	2	2
988	1	14	2	1	3	2	2	1	2	1	0	1	0	1	1	1	1	1	1	0	0	1	1	0	0	0	1	0	0	3	5	1	1	1	2	1
989	1	13	2	1	3	1	2	1	1	1	1	1	0	2	1	1	1	1	1	1	0	1	1	1	0	1	1	1	0	3	4	1	2	1	3	1
990	2	13	2	1	3	2	2	1	1	1	1	0	0	1	2	0	0	1	1	0	0	1	0	1	0	0	0	1	0	3	4	1	1	1	3	2
991	2	14	2	1	3	3	2	1	1	1	1	1	0	1	2	1	1	1	1	0	0	1	0	1	0	0	1	1	0	3	3	1	2	1	2	2
992	1	13	2	1	3	3	2	2	1	0	1	0	0	2	1	0	0	1	0	0	0	1	0	0	0	0	1	0	0	3	4	3	1	2	3	2
993	2	13	2	1	2	1	2	1	1	0	1	1	0	3	1	0	1	1	1	0	0	1	0	1	0	0	1	1	0	3	4	1	1	1	2	1
994	1	13	2	1	3	3	2	1	1	0	0	0	1	3	1	1	1	1	1	1	0	1	1	1	1	1	0	1	0	3	4	2	1	1	2	2
995	2	13	2	1	4	2	2	1	1	1	0	0	0	3	2	0	0	1	0	0	0	1	0	0	0	0	1	1	0	1	4	1	1	2	2	2
996	1	13	2	1	3	2	2	1	1	1	1	0	0	1	1	1	1	1	1	0	0	1	0	1	0	1	1	0	0	3	4	1	1	1	3	1
997	1	13	2	1	3	3	2	1	1	1	1	1	0	2	1	1	1	0	0	0	0	1	0	1	0	0	0	1	0	3	5	1	1	1	2	2
998	1	13	2	1	1	2	1	1	1	1	1	1	0	1	1	1	1	0	1	1	0	1	0	1	0	0	1	1	0	3	4	1	1	1	2	1
999	2	13	2	1	1	1	1	1	2	1	0	1	0	2	2	1	1	1	1	0	0	1	0	1	0	0	0	1	0	1	4	1	3	1	1	2
1000	2	14	2	1	2	2	2	1	1	0	1	1	0	1	2	1	1	1	1	0	0	1	0	1	0	0	1	1	0	3	4	1	2	2	2	1
1001	2	13	2	1	2	1	2	1	2	1	1	1	0	3	2	1	1	1	1	0	0	1	0	0	0	0	1	1	0	2	4	1	1	1	3	1
1002	2	13	2	1	1	1	2	1	1	0	0	1	0	2	1	1	1	0	1	0	0	1	1	1	0	0	1	1	0	3	4	1	1	1	3	1
1003	2	13	2	1	3	3	2	2	1	1	1	1	0	3	1	1	0	0	1	0	0	1	0	1	0	0	0	1	0	3	2	2	2	2	2	1
1004	2	13	2	1	3	3	2	1	1	1	1	1	0	1	2	1	1	1	1	0	0	1	0	1	0	0	1	1	0	2	3	1	2	1	2	2
1005	2	13	2	1	3	2	2	1	1	1	1	0	0	1	1	1	1	1	1	0	0	9	9	9	9	0	1	1	0	3	2	1	2	1	2	1
1006	1	13	2	1	1	3	2	1	1	1	0	0	0	2	1	0	0	1	0	0	0	1	0	0	0	0	1	1	0	3	5	2	2	1	2	1
1007	1	12	2	1	3	2	2	1	1	1	1	1	0	1	1	1	1	1	1	0	0	1	0	1	0	0	1	1	0	3	2	1	1	1	3	2
1008	1	13	2	1	3	1	2	1	1	1	1	1	0	1	1	1	1	1	1	1	0	1	0	1	0	0	0	1	0	3	3	1	2	1	3	1
1009	1	13	2	1	3	2	2	1	1	0	0	0	1	3	2	0	0	0	0	0	1	1	0	0	1	0	1	0	0	3	4	3	3	2	2	2
1010	2	12	2	1	3	1	2	1	1	1	1	1	0	1	1	1	1	1	1	0	0	1	0	1	0	0	1	1	0	3	4	1	1	1	2	1
1011	1	12	2	1	2	2	2	1	1	1	1	1	0	1	1	0	0	1	1	0	0	1	0	1	0	0	1	1	0	3	4	2	1	1	3	2
1012	2	13	2	1	2	2	2	1	1	1	0	0	0	1	1	1	0	0	0	0	0	1	0	1	0	1	0	0	0	3	4	1	1	1	2	1
1013	2	13	2	1	3	1	2	1	2	1	0	1	0	1	1	0	1	1	1	0	0	1	0	1	0	0	0	1	0	3	5	2	2	1	2	1
1014	2	12	2	1	3	1	2	1	1	1	0	0	0	2	1	1	1	1	0	0	0	1	0	1	0	1	1	0	0	3	4	1	2	1	2	1
1015	1	12	2	1	2	2	2	1	1	0	0	1	0	3	2	0	0	0	0	0	1	1	0	0	0	0	0	0	1	3	4	3	1	2	1	2
1016	2	12	2	1	3	2	2	1	1	0	1	1	0	1	1	1	1	1	1	0	0	1	0	1	0	0	1	1	0	3	5	2	1	1	2	2
1017	2	13	2	1	2	1	2	1	1	1	1	1	0	1	2	1	1	1	1	0	0	1	0	1	0	0	1	1	0	3	5	1	2	2	2	2
1018	2	13	2	1	3	2	2	1	1	1	0	0	0	2	2	0	0	1	1	0	0	1	0	1	0	0	1	1	0	3	4	1	2	2	2	2
1019	1	13	2	1	3	1	2	1	1	1	0	0	0	1	1	1	1	1	1	0	0	1	0	1	0	1	1	0	0	3	5	1	1	1	3	1
1020	2	13	2	1	2	2	2	1	1	1	0	1	0	1	1	1	0	1	1	0	0	1	0	1	0	0	1	0	0	3	2	2	1	1	2	1
1021	2	13	2	1	3	1	2	1	1	1	1	1	0	1	2	1	1	1	1	0	0	1	0	1	0	0	1	1	0	3	4	2	1	1	2	1
1022	2	13	2	1	3	1	2	1	1	0	1	1	0	1	2	1	1	1	0	0	0	1	0	1	0	0	1	1	0	3	3	1	2	1	2	1
1023	1	14	2	1	3	2	2	1	2	1	1	1	0	1	1	1	0	0	1	0	0	1	0	0	0	0	1	1	0	2	4	2	2	2	2	2
1024	1	13	2	1	3	3	2	1	1	0	0	0	1	3	2	0	0	0	0	0	1	1	0	0	0	0	1	1	0	3	5	3	3	3	2	2
1025	1	13	2	1	3	2	2	1	2	1	1	1	0	1	2	1	1	1	1	1	0	1	0	1	0	0	1	1	0	3	4	2	2	1	2	2
1026	1	13	2	1	3	3	2	1	2	1	0	0	0	3	1	0	1	1	1	1	0	1	0	1	1	1	1	0	0	3	4	1	2	1	2	1
1027	2	13	2	1	3	2	2	1	1	1	1	1	0	1	2	1	0	1	1	0	0	1	0	1	0	0	1	1	0	3	4	3	2	1	3	2
1028	1	14	2	1	3	1	2	1	2	1	0	1	0	1	2	0	0	1	1	0	0	1	0	1	0	0	1	1	0	3	5	1	1	1	2	1
1029	2	14	2	1	3	3	2	1	2	1	1	0	0	3	1	1	0	1	0	0	0	1	0	1	0	0	1	1	0	3	3	2	2	2	2	1
1030	2	13	2	1	3	1	2	1	1	1	1	0	0	3	1	1	1	1	1	0	0	1	0	1	0	0	1	1	0	3	4	1	2	2	2	1
1031	2	14	2	1	3	2	2	1	1	0	1	1	0	3	1	1	1	0	1	0	0	1	0	1	0	0	1	1	0	3	2	1	2	1	2	2
1032	1	14	2	1	3	2	2	1	1	1	1	1	0	1	2	1	1	1	1	0	0	1	0	1	0	0	1	1	0	3	4	1	1	1	3	1
1033	2	13	2	1	2	1	2	1	1	1	1	1	0	3	2	1	1	0	1	0	0	1	0	1	0	0	1	0	0	3	3	2	2	2	1	1
1034	2	13	2	1	3	1	2	1	1	0	0	0	1	1	1	0	0	0	0	0	1	1	0	1	0	0	1	0	0	3	4	1	2	1	2	1
1035	1	14	2	1	3	2	2	1	2	1	1	1	0	1	2	0	0	0	0	1	0	1	0	1	0	0	1	1	0	3	3	2	2	3	2	1
1036	2	13	2	1	3	1	2	1	1	0	1	0	0	1	2	0	1	1	1	0	0	1	0	1	0	0	0	0	1	3	5	1	1	1	2	2
1037	2	14	2	1	3	1	2	1	2	1	1	1	0	1	2	1	1	1	1	1	0	1	0	1	0	0	1	1	0	1	5	1	2	1	2	1
1038	2	14	2	1	2	1	2	1	2	1	0	1	0	1	2	1	1	1	1	1	0	1	0	1	0	0	1	1	0	3	4	2	2	2	1	2
1039	2	14	2	1	3	2	2	1	1	0	1	1	0	3	1	1	1	1	1	0	0	1	0	1	0	0	1	1	0	3	4	1	2	2	2	2
1040	1	13	2	1	3	3	2	1	1	1	1	0	0	1	1	0	1	1	1	0	0	1	0	1	0	0	0	1	0	3	3	2	3	2	2	2
1041	1	13	2	1	3	3	2	1	1	0	1	1	0	1	2	1	1	1	1	0	0	1	0	1	0	0	1	1	0	3	4	2	2	2	1	1
1042	1	13	2	1	3	1	2	1	1	0	1	0	0	1	1	0	1	1	1	0	0	1	0	1	0	0	1	1	0	3	4	2	3	1	3	1
1043	1	13	2	1	4	1	2	1	2	0	1	1	0	1	2	1	0	1	1	0	0	1	0	1	0	0	1	1	0	3	4	2	2	2	2	1
1044	1	14	2	1	3	3	2	2	2	1	1	1	0	1	1	1	1	1	1	0	0	0	0	1	0	0	0	1	0	3	3	2	3	2	2	1
1045	2	13	2	1	3	3	2	1	2	0	1	1	0	1	2	1	1	1	1	0	0	1	0	1	0	0	0	1	0	3	5	2	2	2	2	2
1046	1	14	2	1	2	3	1	1	2	1	0	0	0	1	2	1	1	1	1	0	0	1	0	1	0	0	1	1	0	3	4	1	2	1	2	2
1047	1	14	2	1	3	2	2	1	2	1	1	1	0	1	1	1	1	1	1	1	0	1	0	1	1	1	1	1	0	3	4	2	1	1	2	1
1048	2	12	2	1	2	2	1	1	1	1	0	1	0	1	2	1	1	1	1	0	0	1	0	0	0	0	1	1	0	3	2	1	2	2	2	2
1049	2	13	2	1	3	1	2	1	1	0	0	0	1	1	2	0	0	1	1	0	0	1	0	1	1	0	1	1	0	3	4	1	1	1	3	1
1050	2	13	2	1	3	1	2	1	1	0	1	1	0	3	2	0	1	1	1	0	0	1	0	1	0	0	1	1	0	3	4	1	1	1	2	1
1051	2	13	2	1	3	2	2	1	2	1	0	0	0	3	1	1	0	0	1	0	0	1	0	0	1	0	1	0	0	3	2	2	2	1	2	1
1052	2	14	2	1	2	2	2	1	1	0	1	0	0	1	2	1	1	1	1	1	0	1	0	1	1	0	1	0	0	3	4	1	2	2	2	2
1053	2	13	2	1	3	2	2	1	1	1	1	0	0	1	1	0	1	1	1	1	0	1	0	1	0	0	1	1	0	3	2	1	1	1	2	1
1054	1	13	2	1	3	3	2	1	2	1	1	1	0	1	1	1	1	1	1	1	0	1	1	1	1	0	0	1	0	3	5	1	3	3	1	2
1055	2	13	2	1	3	1	2	1	1	1	0	1	0	1	1	1	1	1	1	0	0	1	0	1	0	0	1	1	0	3	2	1	2	1	3	2
1056	1	13	2	1	3	2	2	1	1	1	1	1	0	3	2	1	0	1	1	0	0	1	0	1	0	0	1	0	0	3	2	2	2	1	2	1
1057	2	13	2	1	3	1	2	1	1	1	1	1	0	1	2	1	1	1	1	1	0	1	1	1	0	0	1	1	0	3	3	1	1	1	2	1
1058	1	14	2	1	2	3	2	1	1	1	0	1	0	3	2	0	0	1	1	0	0	1	0	0	0	0	1	1	0	3	2	2	1	1	2	2
1059	2	13	2	1	3	2	2	1	1	1	1	0	0	3	2	1	1	1	1	0	0	1	0	1	0	0	1	1	0	2	3	1	1	1	3	1
1060	2	14	2	1	3	1	1	1	1	0	1	1	0	3	2	1	1	0	1	0	0	1	0	0	0	0	1	1	0	3	2	1	1	2	2	1
1061	1	14	2	1	3	3	2	1	1	0	0	0	1	3	2	1	1	1	1	0	0	1	0	1	0	0	1	1	0	3	5	3	3	1	1	2
1062	1	13	2	1	3	3	2	1	1	1	1	0	0	2	1	1	1	1	1	0	0	1	0	1	0	0	1	1	0	3	5	1	1	1	3	1
1063	2	13	2	1	3	2	1	1	1	1	1	1	0	1	2	1	1	1	1	1	0	1	0	1	0	0	0	1	0	3	4	1	2	1	3	1
1064	2	13	2	1	3	3	2	1	1	1	1	0	0	1	2	1	1	1	1	0	0	1	0	0	0	1	1	0	0	3	3	2	1	1	2	1
1065	2	14	2	1	3	3	2	1	1	0	1	1	0	1	2	1	1	1	1	0	0	1	0	1	0	0	1	0	0	3	4	2	2	2	2	1
1066	1		2	1	2	1	1	1	1	1	1	1	0	1	1	1	1	1	1	1	0	1	0	1	0	0	1	1	0	3	3	2	2	2	3	2
1067	1	14	2	1	3	2	2	1	2	1	0	1	0	1	1	1	1	1	1	1	0	1	0	1	0	0	0	1	0	3	4	1	1	1	3	1
1068	2	14	2	1	3	2	2	1	1	1	0	1	0	3	1	1	1	1	1	0	0	1	0	1	0	0	1	0	0	3	2	2	1	2	2	2
1069	2	13	2	1	3	1	1	1	1	1	1	1	0	1	1	1	1	1	1	0	0	1	0	1	0	0	1	1	0	3	3	2	2	2	2	2
1070	1	13	2	1	3	2	2	1	1	0	0	0	1	3	1	1	1	1	1	0	0	1	0	1	0	0	1	1	0	3	4	1	2	1	2	1
1071	1	14	2	1	2	2	1	1	1	1	0	1	0	1	2	1	1	1	1	1	0	1	0	1	0	0	1	1	0	3	2	1	2	1	2	1
1072	2	13	2	1	2	1	2	1	1	0	1	1	0	1	2	1	1	1	1	0	0	1	0	1	0	0	1	0	0	3	3	1	1	1	2	1
1073	2	14	2	1	2	3	2	1	1	1	1	0	0	1	2	1	1	1	1	1	0	1	0	1	0	0	1	1	0	3	4	2	2	2	2	1
1074	1	13	2	1	3	2	2	1	1	1	0	1	0	1	1	1	1	1	1	1	0	1	0	1	0	0	0	1	0	3	3	1	1	1	3	1
1075	2	14	2	1	3	2	2	1	2	1	1	0	0	1	1	1	1	1	1	0	0	1	0	0	0	0	1	0	0	3	2	2	1	1	2	2
1076	2	13	2	1	3	1	1	1	1	1	1	1	0	1	2	0	0	0	0	0	1	1	0	1	0	0	1	1	0	3	3	1	1	2	2	1
1077	2	13	2	1	3	2	2	1	2	1	1	1	0	1	1	1	1	1	1	1	0	1	0	1	0	0	1	1	0	3	5	1	1	1	2	1
1078	1	14	2	1	2	2	2	1	1	0	1	1	0	1	1	1	1	1	1	0	0	1	0	1	0	0	1	1	0	3	4	1	1	1	3	1
1079	2	13	2	1	2	3	2	1	1	0	0	1	0	3	2	0	0	0	0	0	1	1	0	1	0	0	1	0	0	3	2	1	1	2	3	1
1080	1	12	2	1	2	1	2	1	1	1	0	0	0	1	1	1	1	1	1	1	0	1	0	0	0	0	0	1	0	3	2	1	1	1	3	1
1081	2	13	2	1	3	2	2	1	1	0	1	1	0	3	1	1	0	1	1	0	0	1	0	1	0	0	1	1	0	3	5	2	1	1	2	1
1082	2	14	2	1	3	1	2	1	1	1	0	1	0	2	1	1	1	0	1	1	0	1	0	0	0	1	0	0	0	3	4	1	1	1	2	1
1083	2		2	1	3	3	2	1	1	1	1	1	0	1	2	1	1	1	1	0	0	1	0	0	0	1	1	0	0	3	3	1	2	1	2	2
1084	1	14	2	1	3	2	2	1	1	1	0	0	0	1	2	1	1	1	1	0	0	1	0	0	1	0	0	0	1	3	5	2	3	2	2	2
1085	2	13	2	1	3	1	2	1	1	0	1	0	0	1	2	1	1	0	1	0	0	1	0	1	0	0	1	0	0	3	3	2	1	2	2	1
1086	2	13	2	1	3	2	1	1	1	0	1	0	0	1	2	1	0	0	0	1	0	1	0	1	0	1	0	0	0	3	4	1	1	1	3	2
1087	1	13	2	1	3	2	2	1	1	1	1	1	0	1	2	1	1	1	1	0	0	1	0	1	0	0	1	1	0	3	3	1	1	1	3	1
1088	2	14	2	1	2	3	2	1	1	1	1	1	0	1	2	1	1	1	1	0	0	1	0	1	0	0	1	1	0	3	4	2	2	1	2	2
1089	2	13	2	1	3	1	2	1	1	1	1	1	0	1	1	1	1	1	1	0	0	1	0	1	0	0	1	1	0	3	4	2	1	1	2	1
1090	1	13	2	1	3	1	2	1	1	1	0	0	0	1	2	1	0	0	1	0	0	1	0	1	0	0	1	1	0	3	4	1	1	1	2	1
1091	2	13	2	1	3	1	2	1	1	1	1	1	0	1	2	1	1	1	1	0	0	1	0	1	0	0	1	1	0	3	4	1	1	1	2	2
1092	2	14	2	1	3	3	2	1	2	0	1	0	0	3	2	0	0	0	0	0	1	1	0	1	0	0	0	0	1	3	4	3	2	2	1	2
1093	1	13	2	1	3	2	2	1	1	1	1	0	0	9	2	1	1	1	1	1	0	1	0	1	0	0	1	1	0	3	3	2	2	1	2	1
1094	2	14	2	1	3	2	2	1	1	0	0	1	0	1	2	0	1	1	1	0	0	1	0	1	0	0	1	0	0	3	4	1	2	1	2	2
1095	1	13	2	1	2	1	2	1	1	1	1	1	0	1	1	1	1	1	1	1	0	1	0	1	0	0	1	1	0	3	4	2	2	1	2	2
1096	1	13	2	1	3	3	1	1	1	0	0	0	1	1	2	1	1	1	1	0	0	0	1	1	0	0	0	0	1	3	3	1	3	1	2	1
1097	2	13	2	1	3	1	2	1	1	0	1	1	0	1	1	1	1	1	1	0	0	1	0	1	0	0	1	1	0	3	4	2	1	1	2	2
1098	1	13	2	1	2	1	2	1	1	1	0	0	0	1	2	1	1	1	1	1	0	1	0	1	0	0	1	1	0	3	5	2	1	1	2	1
1099	2	13	2	1	3	1	1	1	1	1	0	1	0	1	1	1	1	1	1	1	0	1	0	1	0	0	1	0	0	3	4	2	1	1	2	1
1100	2	13	2	1	3	1	2	1	1	1	1	1	0	1	2	1	1	1	1	1	0	1	1	1	1	0	1	1	0	3	5	2	1	1	2	1
1101	2	13	2	1	3	1	2	1	1	1	1	1	0	3	2	1	1	0	1	1	0	1	0	1	0	1	1	0	0	3	4	2	1	2	1	2
1102	1	14	2	1	3	3	2	1	1	0	1	1	0	1	2	1	1	1	1	0	0	1	0	1	0	0	1	1	0	3	3	1	2	1	3	2
1103	2	13	2	1	3	3	2	1	2	1	1	1	0	1	1	1	1	1	1	0	0	1	0	1	0	0	1	1	0	3	3	1	1	1	2	2
1104	1	13	2	1	3	3	2	1	2	1	1	1	0	1	1	1	1	1	1	1	0	1	0	1	0	0	1	1	0	3	3	2	2	1	2	2
1105	1	13	2	1	3	1	2	1	1	1	1	1	0	1	1	1	1	1	1	0	0	1	0	1	0	9	9	9	9	3	3	1	2	1	2	1
1106	1	13	2	1	3	1	2	1	1	1	0	1	0	2	1	1	1	1	1	0	0	1	0	1	0	0	1	1	0	1	4	2	2	1	2	2
1107	1	14	2	1	3	1	2	1	1	0	1	1	0	1	1	1	1	1	1	1	0	1	0	1	0	0	1	1	0	3	4	1	1	1	3	2
1108	1	13	2	1	2	3	2	1	1	0	1	0	0	1	1	1	1	1	1	1	0	1	1	1	0	0	1	1	0	3	3	1	2	2	2	2
1109	1	13	2	1	3	2	2	1	2	1	1	0	0	1	1	1	1	1	1	0	0	1	0	1	0	0	1	1	0	3	4	1	1	1	3	1
1110	1	13	2	1	3	3	2	1	2	1	1	1	0	1	2	0	0	0	1	1	0	1	0	1	0	0	1	1	0	3	5	2	2	2	2	2
1111	1	14	2	1	3	1	2	1	1	1	1	1	0	1	1	1	1	1	1	1	0	1	0	1	0	0	1	1	0	3	4	1	1	1	2	2
1112	1	13	2	1	3	2	2	1	1	1	1	1	0	1	1	1	1	1	1	1	0	1	0	1	0	0	1	1	0	3	2	1	1	1	3	2
1113	1	14	2	1	2	3	1	1	1	0	0	0	1	3	2	0	0	0	0	0	1	1	0	0	0	0	0	0	1	3	3	2	1	2	2	2
1114	2	13	2	1	2	3	2	1	1	0	0	0	1	3	1	0	1	1	1	0	0	1	0	1	0	0	1	1	0	3	3	2	1	2	2	1
1115	1	13	2	1	2	2	1	1	2	1	0	0	0	3	2	1	1	1	1	0	0	1	0	0	0	0	0	1	0	3	4	2	1	1	2	2
1116	2	13	2	1	2	1	1	1	1	0	1	1	0	1	1	0	1	1	1	0	0	1	0	1	0	0	1	1	0	3	4	2	2	1	3	1
1117	2	13	2	1	3	2	1	1	2	0	1	0	0	1	1	1	1	1	1	0	0	1	0	1	0	0	1	1	0	3	4	2	2	1	2	1
1118	2	13	2	1	3	2	1	1	1	0	1	1	0	1	2	1	1	1	1	0	0	1	0	1	0	0	0	1	0	3	4	1	1	1	2	1
1119	1	14	2	1	3	3	2	1	2	1	1	0	0	1	1	1	1	1	0	0	0	1	0	1	0	0	0	1	0	1	4	2	2	2	2	1
1120	2	13	2	1	3	2	2	1	1	0	1	0	0	1	1	0	1	1	1	0	0	1	0	1	0	1	1	0	0	3	4	1	1	1	2	2
1121	2	13	2	1	3	2	1	1	1	0	0	0	1	1	1	1	1	0	1	0	0	1	0	1	1	1	1	0	0	3	3	1	1	1	2	1
1122	2	13	2	1	2	3	2	1	1	1	1	0	0	1	1	0	1	1	1	0	0	1	0	1	0	0	0	1	0	3	2	1	1	1	2	2
1123	1	14	2	1	2	3	2	2	2	1	1	0	0	3	1	1	1	1	1	0	0	1	0	1	0	0	1	1	0	3	3	2	2	2	2	1
1124	1	14	2	1	2	3	2	1	1	1	0	1	0	3	2	0	1	1	1	0	0	1	0	1	0	1	1	0	0	3	4	1	2	2	3	2
1125	1	13	2	1	3	1	2	1	1	0	0	0	1	1	1	1	1	0	1	1	0	1	0	1	0	0	0	0	1	3	3	1	2	1	2	2
1126	2	13	2	1	3	3	2	1	1	1	1	1	0	1	2	0	0	0	0	0	1	1	0	0	0	0	0	1	0	3	3	2	3	2	1	2
1127	2	13	2	1	1	2	1	1	2	0	1	0	0	1	1	0	0	1	0	0	0	1	1	1	0	0	1	0	0	3	4	2	1	1	2	2
1128	1	14	2	1	3	2	2	1	1	1	1	1	0	1	1	1	1	1	1	1	0	1	0	1	0	0	1	0	0	3	5	2	2	1	2	2
1129	2	13	2	1	3	3	2	1	1	1	0	0	0	1	2	0	1	1	1	0	0	1	0	1	0	1	1	0	0	3	4	1	1	1	3	1
1130	1	13	2	1	3	2	2	1	1	1	1	1	0	2	1	1	1	1	1	1	0	1	0	1	0	0	1	1	0	3	2	2	1	2	2	2
1131	1	14	2	1	2	2	2	1	1	1	1	1	0	1	1	1	1	1	1	1	0	1	1	1	0	0	1	1	0	3	3	1	2	1	2	1
1132	2	13	2	1	3	3	1	1	1	0	0	0	1	3	1	0	0	1	1	0	0	1	0	1	0	1	1	0	0	3	4	1	2	1	2	1
1133	1	14	2	1	3	1	2	1	1	1	0	0	0	1	2	9	9	9	9	9	9	1	0	1	0	0	1	1	0	3	3	2	1	2	2	2
1134	2	13	2	1	3	1	1	1	1	1	0	0	0	1	2	1	0	1	1	0	0	1	0	1	0	0	1	0	0	3	3	2	2	1	2	2
1135	2	14	2	1	3	1	2	1	2	1	0	1	0	3	2	1	0	0	0	0	0	1	0	0	0	0	1	1	0	3	5	1	1	1	2	1
1136	2	13	2	1	2	1	2	1	1	1	1	0	0	1	2	1	0	1	1	0	0	1	0	0	0	0	1	0	0	3	5	1	2	1	2	2
1137	2	15	2	1	3	1	2	1	2	1	1	1	0	1	1	1	1	1	1	0	0	1	0	1	0	0	1	1	0	3	4	2	1	1	2	1
1138	1	13	2	1	3	1	2	1	1	0	1	0	0	2	1	0	0	1	1	0	0	1	1	1	1	0	0	0	1	3	5	2	3	2	3	2
1139	1	14	2	1	1	1	2	1	1	1	0	1	0	1	1	1	1	1	1	0	0	1	0	1	0	0	1	1	0	3	4	1	2	2	2	2
1140	2	14	2	1	3	1	2	1	1	1	0	0	0	1	2	0	0	1	1	0	0	1	0	1	0	0	1	1	0	3	3	2	1	1	2	1
1141	2	13	2	1	2	3	2	1	1	0	1	0	0	1	1	0	0	0	1	0	0	1	0	0	0	0	1	0	0	3	4	1	1	1	2	1
1142	1	14	2	1	2	3	2	1	1	0	0	1	0	1	1	0	0	1	0	0	0	1	0	0	0	0	0	1	0	3	4	2	2	2	2	1
1143	1		2	1	3	2	2	1	1	1	1	1	0	1	2	0	1	1	1	0	0	1	0	1	0	0	1	0	0	3	3	2	2	2	2	2
1144	1	14	2	1	3	2	2	1	1	1	1	1	0	1	1	1	0	1	1	0	0	1	0	0	0	1	1	0	0	3	5	1	2	2	3	2
1145	1	14	2	1	3	1	2	1	1	1	0	1	0	2	1	1	1	1	1	0	0	1	0	1	0	0	1	0	0	3	4	2	2	2	2	2
1146	1	14	2	1	2	2	2	1	1	1	0	0	0	1	1	0	1	1	1	0	0	1	0	1	0	0	0	1	0	1	3	2	2	2	2	1
1147	2	14	2	1	3	1	1	1	1	1	0	0	0	3	2	1	1	1	1	0	0	1	0	0	0	0	1	1	0	3	4	2	2	1	1	1
1148	1		2	1	3	1	2	1	1	1	1	1	0	1	2	1	1	1	1	0	0	1	0	1	0	0	1	1	0	3	4	2	1	1	2	1
1149	1	13	2	1	3	2	2	1	1	1	1	1	0	1	1	1	1	1	1	1	0	1	0	1	0	0	1	1	0	3	5	1	2	1	2	2
1150	1	14	2	1	2	2	2	1	1	0	0	0	1	1	1	0	0	1	0	0	0	1	0	0	0	1	0	0	0	3	2	1	1	2	2	1
1151	2	14	2	1	3	3	2	1	1	1	1	1	0	1	2	1	1	1	1	1	0	1	0	0	0	0	0	1	0	3	5	1	1	1	3	2
1152	2	13	2	1	3	1	2	1	1	1	0	1	0	1	2	1	0	1	1	0	0	1	0	1	0	0	1	1	0	3	4	1	1	1	2	1
1153	2	13	2	1	3	1	2	1	1	1	1	1	0	1	1	1	1	1	1	0	0	1	0	1	0	9	9	9	9	3	4	1	2	1	2	1
1154	2	13	2	1	2	1	1	1	1	0	0	1	0	1	1	0	1	0	0	0	0	1	0	1	0	0	1	1	0	3	3	1	2	1	2	1
1155	2	13	2	1	3	1	2	1	1	0	1	0	0	1	1	1	1	1	1	0	0	0	0	1	0	0	0	1	0	3	4	1	2	1	2	2
1156	2	12	2	1	1	2	2	1	1	1	1	1	0	3	1	1	1	1	1	1	0	1	0	1	0	0	1	1	0	3	4	2	1	2	2	2
1157	2	12	2	1	3	2	2	1	1	0	1	1	0	1	1	1	1	1	1	0	0	1	0	1	0	0	1	1	0	3	3	1	1	1	3	1
1158	1	12	2	1	1	1	2	1	1	1	1	1	0	1	2	1	1	1	1	0	0	1	0	0	1	0	1	1	0	3	4	2	2	2	1	1
1159	2	12	2	1	3	2	2	1	1	1	1	1	0	1	1	1	1	1	1	1	0	1	0	1	0	1	1	0	0	3	3	2	2	1	3	2
1160	1	13	2	1	3	2	2	1	1	0	1	1	0	1	1	0	1	1	1	0	0	1	0	0	0	0	1	0	0	3	2	2	1	1	2	1
1161	1	13	2	1	4	2	1	1	2	1	0	0	0	1	2	0	0	1	1	0	0	1	0	1	0	0	1	1	0	3	3	1	2	2	2	2
1162	2	12	2	1	3	1	2	1	1	1	1	1	0	9	1	1	1	1	1	1	0	1	0	1	0	1	1	1	0	3	2	1	1	1	3	1
1163	2	12	2	1	3	2	2	1	1	0	1	1	0	1	1	1	1	1	1	0	0	1	0	1	0	0	1	1	0	3	4	1	1	1	3	1
1164	1	12	2	1	3	3	2	1	1	1	1	0	0	1	1	1	0	1	1	0	0	1	0	1	0	1	1	0	0	3	4	1	1	1	3	1
1165	1	12	2	1	1	3	2	1	1	1	1	1	0	3	2	1	1	1	1	0	0	1	0	0	0	0	1	1	0	3	3		1	1	3	1
1166	2	13	2	1	3	2	1	1	1	1	1	1	0	3	1	9	9	9	9	9	9	1	0	1	0	0	1	1	0	3	3	2	1	1	2	1
1167	2	12	2	1	3	1	2	1	1	1	0	0	0	3	1	1	1	1	1	0	0	1	0	0	0	1	0	0	0	3	4	2	2	2	2	1
1168	1	12	2	1	3	2	2	1	1	1	1	0	0	1	1	1	1	1	1	1	0	1	0	1	0	0	1	1	0	3	3	2	1	1	2	2
1169	2	12	2	1	3	2	2	1	2	1	1	0	0	3	1	1	0	1	0	0	0	1	0	1	0	1	1	0	0	3	4	2	2	2	2	1
1170	2	12	2	1	2	1	1	1	1	1	1	1	0	1	1	1	1	1	0	0	0	1	1	1	1	0	0	1	0	3	4	2	2	1	2	1
1171	1	12	2	1	3	2	1	1	1	0	0	1	0	1	2	1	0	0	1	1	0	1	0	0	0	0	0	1	0	3	3	1	2	1	3	1
1172	1	12	2	1	3	3	2	1	1	1	0	0	0	1	1	1	1	1	1	1	0	1	0	1	0	0	0	1	0	3	4	1	1	2	2	1
1173	1	13	2	1	3	2	2	1	1	0	1	1	0	1	2	1	1	1	1	1	0	1	0	1	1	0	1	1	0	3	4	1	1	1	3	2
1174	1	12	2	1	3	2	2	1	1	1	1	1	0	1	1	1	1	1	1	1	0	1	0	1	0	0	1	1	0	3	5	1	1	1	3	1
1175	1	13	2	1	3	1	2	1	1	0	1	1	0	1	1	1	1	1	1	1	0	1	0	1	0	0	1	1	0	3	2	1	1	1	3	2
1176	2	13	2	1	2	2	2	1	1	0	1	1	0	3	2	1	1	1	1	0	0	1	0	1	0	0	1	1	0	3	2	1	1	1	3	1
1177	1	12	2	1	3	1	2	1	1	1	1	1	0	1	1	1	1	1	1	0	0	1	0	1	1	0	0	0	1	3	3	2	1	1	2
1178	2	12	2	1	3	1	2	1	1	1	0	1	0	3	2	1	1	1	1	0	0	1	0	1	0	0	1	0	0	3	3	1	1	1	3	1
1179	1	12	2	1	3	3	2	1	1	1	1	1	0	1	2	1	1	1	1	0	0	1	1	0	0	0	1	1	0	3	3	1	1	1	3	2
1180	1	12	2	1	3	2	2	1	1	1	0	1	0	1	2	1	1	1	1	0	0	1	0	1	0	0	1	1	0	3	3	1	1	1	2	1
1181	1	13	2	1	3	2	2	1	1	0	1	1	0	1	1	1	1	1	1	0	0	1	0	1	1	0	1	0	0	3	4	2	2	1	2	1
1182	1	13	2	1	3	2	2	1	1	1	1	1	0	1	1	1	1	1	1	0	0	1	0	0	0	0	1	0	0	3	4	1	2	1	3	2
1183	1	12	2	1	3	1	2	1	1	1	1	1	0	2	2	1	1	1	1	0	0	1	0	0	0	0	1	1	0	3	4	1	2	1	3	1
1184	1	12	2	1	3	1	2	1	1	1	1	1	0	2	2	1	1	1	1	0	0	1	0	1	1	0	1	0	0	3	3	2	2	2	3	1
1185	2	12	2	1	3	1	2	1	1	1	1	1	0	1	1	1	1	1	1	1	0	1	1	1	0	0	1	1	0	3	3	2	1	1	2	1
1186	2	12	2	1	3	2	2	1	1	1	0	0	0	1	2	1	1	1	1	0	0	1	0	1	0	0	0	1	0	3	3	1	2	1	2	1
1187	1	12	2	1	3	3	2	1	1	1	0	0	0	2	1	1	1	1	1	1	0	1	0	0	0	0	1	0	0	3	1	1	1	2	3	1
1188	2	12	2	1	3	1	2	1	1	1	0	1	0	1	1	1	1	1	1	1	0	1	0	1	0	0	1	1	0	3	5	2	1	1	2	2
1189	2	12	2	1	3	2	2	1	1	1	1	1	0	1	1	1	1	1	1	1	0	1	0	1	0	0	1	1	0	3	3	1	1	1	3	1
1190	1	12	2	1	3	1	2	1	1	1	1	1	0	3	1	1	1	1	1	1	0	1	0	1	0	1	1	0	0	3	5	1	1	1	3	2
1191	1	12	2	1	3	1	2	1	1	1	1	1	0	1	1	1	1	1	1	1	0	1	0	0	0	0	1	1	0	3	2	1	2	1	3	2
1192	2	12	2	1	3	3	2	1	1	1	1	1	0	1	1	1	1	1	1	0	0	1	0	0	0	0	0	1	0	3	3	1	1	1	3	2
1193	2	13	2	1	3	1	2	1	1	1	1	1	0	1	1	1	1	1	1	1	0	1	0	1	0	0	0	1	0	3	4	1	1	1	3	1
1194	1	13	2	1	3	3	2	1	1	1	1	0	0	1	2	1	1	1	1	0	0	1	0	0	0	0	1	1	0	3	4	1	1	1	3	1
1195	2	13	2	1	3	2	2	1	1	1	1	0	0	1	1	1	1	1	1	0	0	1	0	1	0	0	1	1	0	3	3	2	2	2	2	2
1196	1	12	2	1	3	3	2	1	1	1	1	1	0	2	1	1	1	1	1	1	0	1	0	1	0	0	1	1	0	3	3	2	1	1	2	1
1197	2	12	2	1	2	3	2	1	1	1	1	1	0	1	2	1	1	1	1	1	0	1	1	0	0	0	1	1	0	2	4	1	2	1	3	2
1198	1	12	2	1	3	1	2	1	1	1	1	1	0	2	2	1	1	1	1	1	0	1	0	1	0	0	0	1	0	3	5	1	1	1	2	2
1199	2	12	2	1	2	2	1	1	1	1	1	0	0	1	2	0	0	1	0	0	0	1	0	0	0	0	0	1	0	3	4	2	2	2	2	2
1200	1	13	2	1	3	2	1	1	2	1	0	0	0	1	2	1	1	1	1	1	0	1	0	1	0	1	1	0	0	3	4	1	1	1	2	2
1201	1	12	2	1	3	2	2	1	1	1	0	1	0	1	1	1	1	1	1	0	0	1	0	0	0	1	1	0	0	3	4	1	1	2	3	1
1202	1	13	2	1	2	1	1	1	1	1	1	1	0	1	2	1	1	1	1	1	0	1	0	1	1	0	1	1	0	3	4	1	1	1	3	2
1203	2	16	2	2	2	1	1	1	1	0	1	1	0	1	1	1	1	1	1	1	0	1	0	1	0	0	1	0	0	3	3	2	1	2	2	2
1204	1	18	2	2	3	1	1	1	1	0	0	0	1	3	2	0	0	1	1	0	0	1	0	1	0	0	0	1	0	3	3	3	2	2	2	1
1205	1	16	2	2	3	3	2	2	2	1	1	1	0	1	2	1	1	1	1	0	0	1	0	0	0	0	1	0	0	3	4	2	2	2	2	2
1206	2	17	2	2	2	1	2	1	1	1	1	1	0	1	2	1	1	1	1	0	0	1	0	1	0	0	0	1	0	1	4	1	1	1	2	1
1207	1	16	2	2	2	2	2	1	2	1	0	0	0	1	2	1	1	1	1	1	0	1	1	1	1	1	1	0	0	3	4	3	1	1	1	1
1208	2	17	2	2	2	1	1	1	1	1	1	1	0	1	2	1	1	1	1	0	0	1	0	1	0	0	1	0	0	3	4	1	1	1	2	2
1209	1	16	2	2	2	2	2	1	1	0	1	1	0	1	1	1	1	1	1	1	0	1	0	1	0	0	1	0	0	3	2	3	1	1	3	2
1210	2	17	2	2	2	1	1	1	2	0	1	1	0	1	2	1	0	1	1	1	0	1	0	1	0	0	1	0	0	3	4	2	2	2	1	2
1211	2	16	2	2	2	1	2	1	1	0	1	1	0	1	1	1	1	0	0	0	0	1	0	0	0	0	1	1	0	3	4	2	2	1	2	2
1212	2	16	2	2	1	1	2	1	1	1	1	0	0	1	2	1	1	1	1	1	0	1	0	1	0	0	1	0	0	3	3	2	1	1	1	2
1213	2	16	2	2	3	2	2	1	1	0	0	1	0	1	1	1	1	1	1	1	0	1	0	1	0	0	1	0	0	3	4	1	1	1	3	1
1214	2	16	2	2	3	2	1	1	1	1	0	0	0	1	2	1	1	1	1	0	0	1	0	1	0	0	1	0	0	3	3	2	2	2	2	2
1215	2	16	2	2	2	1	1	1	1	0	1	1	0	1	1	1	1	1	1	0	0	1	0	1	0	0	1	0	0	3	2	2	1	2	3	2
1216	2	18	2	2	1	1	1	1	1	1	1	1	0	1	1	0	1	0	1	0	0	1	0	1	0	0	1	1	0	3	4	1	1	1	3	1
1217	2	16	2	2	2	2	1	1	1	0	1	0	0	3	2	1	1	0	1	1	0	1	0	1	0	1	0	0	0	3	3	2	2	1	3	2
1218	1	17	2	2	1	2	2	1	1	0	1	1	0	2	2	1	1	1	1	0	0	1	0	1	0	0	1	1	0	3	3	1	1	1	2	1
1219	2	17	2	2	3	2	2	1	1	1	1	1	0	1	2	1	0	1	1	0	0	1	0	0	0	0	0	1	0	3	3	2	2	1	2	2
1220	2	16	2	2	2	2	2	1	1	1	0	0	0	1	2	1	1	1	1	1	0	1	1	0	0	1	0	0	0	3	3	3	1	1	2	2
1221	1	17	2	2	3	1	1	1	1	0	1	0	0	2	1	0	0	0	1	0	0	1	1	0	0	1	1	0	0	3	3	1	2	1	2	1
1222	1	16	2	2	2	1	2	1	1	0	1	0	0	1	2	1	1	1	1	1	0	1	0	0	0	0	0	1	0	3	2	1	2	1	2	2
1223	1	16	2	2	2	3	2	1	1	1	1	0	0	3	2	1	1	1	1	0	0	1	0	1	0	0	1	1	0	3	2	2	3	2	2	1
1224	2	17	2	2	1	1	1	1	1	1	1	0	0	3	2	1	0	1	1	1	0	1	1	1	0	0	1	1	0	3	4	2	1	1	2	1
1225	1	17	2	2	2	2	2	1	2	0	1	1	0	1	2	1	1	1	1	0	0	1	0	1	0	0	1	1	0	3	4	1	1	2	2	2
1226	1	16	2	2	1	3	2	1	1	1	1	1	0	1	2	1	1	1	1	1	0	1	0	0	0	0	1	0	0	1	2	1	1	1	1	1
1227	2	17	2	2	2	1	1	1	1	0	1	0	0	1	2	0	1	1	0	0	0	1	0	1	0	0	1	1	0	3	4	2	2	2	2	1
1228	1	16	2	2		3	2	1	1	1	0	1	0	1	1	1	1	1	1	0	0	1	0	0	0	1	0	0	0	3	3	2	2	1	2	1
1229	1	17	2	2	1	1	2	1	2	0	1	1	0	1	2	1	1	0	0	1	0	1	0	1	0	0	1	1	0	3	4	2	2	2	2	2
1230	2	17	2	2	2	2		1	1	0	1	0	0	3	2	0	0	1	0	0	0	1	0	1	0	0	0	1	0	3	5	1	1	1	1	1
1231	2	16	2	2	2	2	2	1	1	1	1	1	0	1	2	1	1	1	1	0	0	1	0	0	0	0	0	1	0	2	3	2	2	1	2	1
1232	1	16	2	2	1	1	2	1	2	0	0	1	0	1	2	1	1	1	1	1	0	1	0	1	0	0	1	1	0	1	5	2	2	1	1	2
1233	2	16	2	2	3	3	1	1	1	1	0	0	0	1	2	1	0	1	1	0	0	1	0	0	0	0	0	1	0	3	4	2	2	1	2	1
1234	2	19	2	2	1	2	1	1	1	1	1	0	0	1	2	1	1	0	1	0	0	1	0	1	0	0	1	0	0	3	5	1	1	1	2	1
1235	2	16	2	2	2	1	1	1	1	0	1	0	0	1	2	1	0	0	1	0	0	1	0	1	0	0	1	0	0	3	5	1	2	2	2	1
1236	1	16	2	2	1	2	2	1	1	0	1	0	0	1	2	1	1	1	1	1	0	1	1	1	1	1	0	0	0	3	4	2	2	2	2	1
1237	1	16	2	2	1	3	2	1	2	0	1	1	0	1	2	1	1	1	1	1	0	1	0	1	0	0	1	1	0	3	4	2	2	1	1	2
1238	1	16	2	2	3	1	2	1	2	0	0	1	0	1	2	1	1	1	1	0	0	1	0	0	0	0	1	1	0	9	2	2			2	2
1239	1	16	2	2	3	2	2	1	1	1	1	0	0	1	1	0	0	0	1	1	0	1	0	1	0	0	1	1	0	3	3	2	2	2	3	1
1240	2	18	2	2	3	1	1	1	1	0	1	0	0	1	2	0	0	1	0	0	0	1	1	1	0	0	1	0	0	3	4	1	2	1	2	1
1241	2	16	2	2	2	2	2	1	1	0	1	1	0	1	1	1	1	1	1	0	0	1	0	1	0	0	1	0	0	3	3	2	1	1	2	1
1242	2	16	2	2	2	2	2	1	1	1	0	0	0	3	1	1	1	1	1	0	0	1	0	0	0	0	0	1	0	3	4	1	1	1	3	1
1243	1	16	2	2	2	3	1	1	1	1	1	0	0	2	1	1	0	1	1	0	0	1	0	1	0	1	1	0	0	3	5	2	2	2	2	1
1244	2	17	2	2	3	3	2	1	1	0	1	1	0	1	2	1	1	1	1	1	0	1	0	1	0	0	0	1	0	3	5	1	2	1	1	2
1245	2	16	2	2	2	2	2	1	2	1	0	1	0	1	1	1	1	1	0	0	0	1	0	0	0	0	1	0	0	9	4	2	2	2	1	2
1246	2	16	2	2		2	2	1	1	1	1	1	0	1	1	1	1	1	1	0	0	1	0	1	0	0	1	0	0	3	5	1	2	1	2	1
1247	2	16	2	2	3	3	2	1	2	0	1	1	0	1	2	1	1	1	1	0	0	1	0	1	0	0	1	1	0	3	4	1	1	1	2	2
1248	1	16	2	2	2	1	1	2	2	1	1	1	0	1	1	1	1	1	1	1	0	1	0	0	0	0	1	1	0	3	5	1	1	1	3	1
1249	2	17	2	2	3	1	2	1	2	1	0	1	0	3	2	1	1	1	1	0	0	1	0	1	0	0	1	0	0	3	4	2	1	1	2	1
1250	2	17	2	2	3	1	2	1	1	1	1	1	0	1	2	1	1	1	1	1	0	1	0	1	0	0	1	1	0	3	3	1	1	1	2	1
1251	2	16	2	2	3	2	2	1	1	0	0	1	0	1	2	1	1	1	1	0	0	1	0	0	0	0	1	1	0	3	5	1	1	1	3	2
1252	2	16	2	2	3	2	2	1	2	1	1	1	0	1	1	1	1	1	1	1	0	1	0	1	0	0	1	1	0	3	4	1	1	1	3	1
1253	2	17	2	2		2	2	1	1	0	1	1	0	3	1	1	1	1	1	1	0	1	0	1	0	0	1	1	0	1	2	1	1	1	3	2
1254	2	17	2	2	1	3	2	1	1	1	1	1	0	3	2	1	1	1	1	0	0	1	0	0	0	0	0	1	0	3	4	1	2	2	2	2
1255	2	16	2	2	1	2	1	1	1	1	0	1	0	1	1	1	0	1	1	0	0	1	0	0	0	0	1	1	0	3	4	1	1	1	3	2
1256	2	17	2	2	2	3	2	1	1	1	1	1	0	1	1	1	1	1	1	1	0	1	0	1	0	0	0	1	0	3	4	1	2	1	2	2
1257	1	17	2	2	2	2	2	1	2	0	0	1	0	1	2	0	0	0	0	0	1	1	0	0	0	0	1	1	0	3	3	2	2	1	2	2
1258	2	16	2	2	3	1	1	1	1	0	1	1	0	1	1	1	1	1	1	0	0	1	0	1	0	0	1	1	0	3	5	1	1	1	3	2
1259	2	16	2	2	2	1	2	1	1	1	1	1	0	1	1	1	1	1	1	1	0	1	0	1	0	0	1	1	0	3	4	1	2	1	2	2
1260	2	16	2	2	3	1	2	1	1	0	1	0	0	1	1	1	1	1	1	0	0	1	0	0	0	0	1	1	0	3	4	1	1	1	3	1
1261	2	16	2	2	2	1	2	1	2	0	1	1	0	1	1	1	1	1	1	1	0	1	0	1	0	0	0	1	0	3	4	1	1	1	3	1
1262	2	16	2	2	2	1	2	1	1	1	0	1	0	1	2	1	1	1	1	1	0	1	0	1	0	0	1	1	0	3	5	2	2	1	2	1
1263	2	16	2	2	2	3	2	1	1	1	0	1	0	1	2	1	1	1	1	0	0	1	0	1	0	0	1	1	0	3	5	1	2	2	2	1
1264	1	17	2	2	2	3	2	1	1	1	1	0	0	1	1	1	1	1	1	0	0	1	0	0	0	0	1	1	0	3	4	1	1	1	2	1
1265	1	16	2	2	2	2	2	1	1	1	1	1	0	1	2	1	1	1	1	0	0	1	0	1	0	0	0	1	0	3	2	2	1	1	2	2
1266	2	16	2	2	3	3	2	1	2	0	1	1	0	1	1	1	0	1	1	1	0	1	0	1	0	0	1	1	0	3	4	2	2	1	2	1
1267	2	17	2	2	3	2	1	1	1	1	1	0	0	1	2	0	0	1	1	0	0	1	0	0	0	0	1	0	0	3	5	1	2	1	3	2
1268	2	17	2	2	2	3	2	1	1	0	1	0	0	3	2	1	0	0	0	1	0	1	0	0	0	0	0	1	0	3	4	1	1	2	2	2
1269	2	16	2	2	3	3	2	1	1	1	0	0	0	1	2	1	0	0	1	1	0	1	0	1	0	0	1	1	0	3	4	1	1	1	2	1
1270	2	16	2	2	2	1	2	1	1	0	1	1	0	1	2	1	1	1	1	1	0	1	0	1	0	1	1	0	0	3	4	2	1	1	3	2
1271	2	16	2	2	2	1	2	1	1	1	1	1	0	1	1	1	1	1	1	1	0	1	0	1	0	0	1	1	0	3	2	3	2	1	3	2
1272	2	16	2	2	3	1	2	1	1	0	1	1	0	1	2	1	1	1	1	0	0	1	0	0	0	0	1	0	0	3	4	2	2	1	2	1
1273	2	17	2	2	3	2	2	1	1	0	0	1	0	1	2	1	1	1	0	0	0	1	0	0	0	1	1	0	0	3	5	1	1	1	3	1
1274	2	16	2	2	2	2	2	1	1	0	1	1	0	1	2	1	1	1	0	0	0	1	0	1	0	0	1	1	0	3	3	2	2	2	2	2
1275	2	16	2	2	3	2	2	1	1	1	1	1	0	1	1	1	1	1	1	1	0	1	0	1	0	0	1	1	0	3	4	2	2	1	2	2
1276	2	15	2	2	2	1	2	1	1	1	0	1	0	1	1	1	1	1	1	0	0	1	0	1	0	0	1	1	0	3	4	1	1	1	3	1
1277	2	17	2	2	2	1	1	1	1	1	1	0	0	1	2	0	0	1	1	0	0	1	0	0	0	0	1	1	0	3	4	1	1	1	2	1
1278	2	16	2	2	3	1	2	1	1	0	1	1	0	1	2	1	1	1	1	0	0	1	0	1	0	0	1	1	0	3	4	1	2	1	2	1
1279	1	16	2	2	3	3	2	1	1	1	0	1	0	9	2	0	0	0	0	0	1	1	0	0	0	0	1	0	0	3	3	2	2	2	2	2
1280	2	17	2	2	2	1	1	1	1	1	0	0	0	3	2	0	0	1	1	0	0	1	0	0	0	0	1	0	0	3	3	2	1	1	2	1
1281	1	16	2	2	2	1	2	1	2	1	0	1	0	1	2	0	0	0	0	0	1	1	0	1	0	0	1	1	0	3	5	1	1	1	3	1
1282	2	16	2	2	3	3	1	1	1	1	1	0	0	1	1	1	1	1	1	1	0	1	0	1	0	0	1	1	0	3	5	1	2	1	2	1
1283	1	16	2	2	1	1	2	1	1	1	1	1	0	2	2	1	1	1	1	0	0	1	0	0	0	0	1	1	0	3	5	1	1	1	3	2
1284	2	16	2	2	3	1	1	1	2	1	0	0	0	1	2	0	0	0	0	0	1	1	0	1	0	0	1	1	0	3	4	1	1	1	2	2
1285	2	16	2	2	2	1	2	1	1	0	1	1	0	1	2	1	1	1	1	0	0	1	0	1	0	0	1	0	0	3	5	2	1	2	2	2
1286	2	16	2	2	2	1	2	1	1	1	0	0	0	1	2	1	1	1	1	0	0	1	1	0	0	0	1	1	0	3	4	1	1	1	2	1
1287	1	16	2	2	3	1	2	1	1	0	1	0	0	1	2	0	1	1	1	0	0	1	0	1	0	0	1	1	0	3	4	1	3	1	2	1
1288	2	16	2	2	3	2	2	1	1	1	1	0	0	1	1	1	1	1	1	0	0	1	0	1	0	9	9	9	9	3	4	2	2	1	3	1
1289	2	17	2	2	1	1	1	1	1	0	1	1	0	1	1	1	1	1	1	1	0	1	0	1	0	0	1	1	0	3	4	1	2	1	2	1
1290	2	16	2	2	2	1	2	1	2	0	0	0	1	1	2	0	0	1	1	0	0	1	0	1	0	0	1	1	0	3	5	2	2	3	2	2
1291	1	16	2	2	3	1	2	1	1	1	0	1	0	1	2	1	1	1	1	0	0	1	0	1	0	0	1	1	0	3	5	2	1	1	2	1
1292	1	17	2	2	2	2	1	1	1	0	1	1	0	1	1	1	0	0	1	1	0	1	0	1	0	0	0	1	0	3	4	1	1	1	2	1
1293	1	15	2	2	1	2	2	2	1	1	1	1	0	2	2	1	0	1	0	0	0	1	0	0	0	0	1	1	0	3	4	1	2	1	1	1
1294	2	17	2	2	1	2	1	1	1	0	1	1	0	1	2	1	0	1	1	0	0	1	0	0	0	1	1	0	0	3	4	1	1	2	2	1
1295	2	15	2	2	2	2	1	1	1	1	1	0	0	1	1	1	1	1	1	0	0	1	0	1	0	0	1	1	0	3	3	2	1	1	2	2
1296	1	15	2	2	3	3	2	1	2	1	1	1	0	2	1	1	1	1	1	1	0	1	0	0	0	0	1	1	0	2	4	1	1	1	2	1
1297	2	16	2	2	3	3	2	1	1	1	1	0	0	1	1	1	1	1	1	0	0	1	0	1	0	0	0	1	0	3	3	1	1	2	2	1
1298	1	16	2	2	2	2	1	1	1	1	0	1	0	2	2	1	1	1	1	0	0	1	0	1	0	0	1	1	0	3	5	1	1	1	3	1
1299	1	15	2	2	3	2	2	1	1	0	1	1	0	1	2	0	0	1	0	0	0	1	0	0	0	0	1	1	0	1	2	2	2	2	2	2
1300	2	15	2	2	3	2	2	1	1	0	1	0	0	1	1	1	1	1	1	1	0	1	0	0	0	0	0	1	0	3	4	2	2	1	2	2
1301	1	15	2	2	3	2	2	1	1	0	0	0	1	1	1	1	1	1	1	1	0	1	0	1	0	0	0	1	0	3	4	1	1	1	2	1
1302	2	15	2	2	3	3	2	1	1	0	1	1	0	3	2	1	1	1	1	0	0	1	1	1	0	0	1	1	0	1	3	2	2	3	1	1
1303	2	15	2	2	3	2	2	1	1	1	1	1	0	2	2	0	1	1	1	1	0	1	0	1	0	0	1	1	0	2	3	2	3	2	2	2
1304	1	16	2	2	2	1	1	1	1	1	0	0	0	1	2	1	0	0	1	1	0	1	0	0	0	0	1	1	0	1	4	2	2	2	2	1
1305	2	15	2	2	1	3	1	1	1	1	1	0	0	1	1	1	1	1	1	1	0	1	0	1	0	0	0	1	0	3	2	1	2	2	2	1
1306	1	15	2	2	2	1	2	1	1	0	1	0	0	1	2	0	0	0	0	0	1	1	0	0	0	0	1	1	0	3	3	2	2	2	3	2
1307	2	15	2	2	1	1	2	1	1	1	1	0	0	1	1	1	1	0	1	1	0	1	0	1	0	0	1	1	0	3	4	1	2	1	2	1
1308	1	14	2	2	4	2	2	1	1	0	0	1	0	1	2	0	0	0	0	0	1	1	0	0	0	0	1	1	0	1	5	1	1	1	3	1
1309	2	15	2	2	2	3	2	1	1	0	0	1	0	3	2	1	0	1	1	0	0	1	0	1	0	1	1	1	0	3	3	1	1	2	2	2
1310	1	15	2	2	2	1	2	1	1	1	0	1	0	3	1	1	1	1	1	0	0	1	0	1	0	0	1	1	0	3	2	1	1	1	3	2
1311	1	15	2	2	3	1	2	1	1	0	1	1	0	1	1	0	1	1	1	1	0	1	1	1	0	0	1	1	0	3	4	1	2	2	2	2
1312	1	15	2	2	2	3	2	1	1	1	1	1	0	1	2	1	1	0	1	1	0	1	0	1	0	0	0	1	0	3	3	1	1	2	3	2
1313	1	16	2	2	1	3	2	1	1	0	1	1	0	1	2	1	1	1	0	0	0	1	0	1	0	0	0	1	0	3	4	1	1	2	2	1
1314	2	15	2	2	2	2	2	1	1	1	1	1	0	3	1	1	0	1	1	0	0	1	0	0	0	0	0	1	0	3	3	2	2	1	2	2
1315	1	15	2	2	1	2	2	1	1	0	0	0	1	3	1	0	0	1	1	0	0	1	0	0	0	0	0	1	0	3	3	2	2	2	2	2
1316	1	15	2	2	1	3	2	1	1	0	1	1	0	1	2	1	1	0	1	0	0	1	0	1	0	0	1	0	0	3	4	2	2	2	2	1
1317	2	15	2	2	3	1	1	1	1	0	1	1	0	1	2	1	1	1	1	0	0	1	0	1	0	0	0	1	0	1	4	1	2	2	2	1
1318	2	16	2	2	3	1	2	1	1	0	0	1	0	1	1	1	0	0	1	1	0	1	0	0	0	0	1	1	0	1	5	2	2	1	2	2
1319	1	15	2	2	2	1	2	1	1	1	0	1	0	1	1	1	1	1	1	0	0	1	0	0	0	0	1	1	0	3	5	1	1	1	2	1
1320	2	16	2	2	2	1	2	1	2	1	0	1	0	1	1	1	1	1	1	0	0	1	0	1	0	0	1	1	0	3	2	1	1	1	2	1
1321	2	16	2	2	1	2	2	1	1	0	1	1	0	1	2	1	1	1	1	0	0	1	0	1	0	0	1	0	0	3	5	1	2	2	2	1
1322	1	16	2	2	3	2	1	1	1	0	1	1	0	1	1	1	0	1	1	0	0	1	0	1	1	0	0	1	0	3	5	1	1	1	1	1
1323	1	16	2	2	3	3	2	1	2	0	1	1	0	1	1	1	1	1	1	0	0	1	0	1	0	0	1	1	0	3	3	2	2	1	2	1
1324	2	16	2	2	2	2	1	1	1	1	1	0	0	1	2	0	1	0	1	1	0	1	0	1	0	0	1	1	0	2	5	1	1	1	1	1
1325	2	16	2	2	3	1	1	1	1	1	0	0	0	1	2	1	1	1	1	0	0	1	0	0	0	0	1	1	0	3	4	2	2	2	2	1
1326	2	15	2	2	1	1	2	1	1	1	1	0	0	1	2	1	1	1	1	1	0	1	0	1	0	0	1	1	0	3	4	2	2	1	2	1
1327	1	15	2	2	1	2	2	1	1	0	1	0	0	1	2	0	1	1	0	0	0	1	0	0	0	0	1	1	0	3	3	2	2	1	2	2
1328	1	17	2	2	2	1	2	1	2	0	1	0	0	1	2	1	1	1	1	1	0	1	0	0	0	0	1	1	0	3	4	2	2	2	2	2
1329	1	16	2	2		3	2	1	1	1	1	1	0	1	1	1	1	1	1	1	0	1	0	1	0	0	1	1	0	3	5	2	2	1	2	2
1330	1	18	2	2	2	1	1	1	2	1	0	0	0	1	1	1	1	1	0	0	0	1	0	0	0	1	1	0	0	3	2	2	1	2	3	1
1331	1	16	2	2	3	2	2	1	1	0	0	1	0	1	2	0	0	1	1	0	0	1	0	1	0	0	0	1	0	3	4	2	2	2	2	1
1332	2	17	2	2	3	1	2	1	1	1	0	0	0	1	2	0	0	1	1	0	0	1	0	1	0	0	0	1	0	3	3	2	1	1	2	1
1333	2	16	2	2	2	1	2	1	1	0	1	0	0	1	2	1	1	1	1	1	0	1	1	1	0	0	1	1	0	3	4	2	2	2	2	1
1334	2	17	2	2		3	1	1	1	1	0	1	0	1	2	1	0	1	1	1	0	1	0	1	0	0	0	0	1	3	3	1	3	2	2	1
1335	2	16	2	2	1	2	1	1	1	0	1	1	0	1	2	1	0	1	1	0	0	1	1	0	0	0	1	1	0	3	4	2	2	1	2	2
1336	2	17	2	2	2	2	1	1	1	1	1	1	0	1	2	1	1	1	1	1	0	1	0	1	0	0	1	1	0	3	3	3	3	3	2	2
1337	1	16	2	2	3	2	2	1	2	1	1	1	0	1	1	1	1	1	1	1	0	1	0	1	0	0	1	1	0	3	4	2	2	3	3	1
1338	2	17	2	2	1	1	2	1	1	1	1	1	0	1	2	0	1	1	1	0	0	1	1	1	0	0	1	0	0	3	5	2	1	1	2	1
1339	1	18	2	2	3	3	2	1	1	1	1	1	0	1	2	1	1	1	1	1	0	1	0	1	0	0	1	1	0	3	3	2	1	1	2	1
1340	1	17	2	2	3	2	1	1	1	0	1	0	0	1	2	1	1	1	1	1	0	1	0	1	0	0	1	0	0	3	3	2	2	1	1	2
1341	2	16	2	2	1	1	1	1	1	0	1	0	0	1	1	1	1	1	1	1	0	1	0	1	0	0	0	1	0	3	4	2	1	2	2	2
1342	2	16	2	2	3	1	1	1	1	0	1	1	0	2	2	1	1	1	1	0	0	1	0	0	0	0	1	1	0	3	4	2	2	1	2	2
1343	2	16	2	2	3	3	2	1	2	1	0	0	0	2	1	1	0	0	1	1	0	1	0	0	0	0	0	1	0	3	3	1	1	2	3	2
1344	2	18	2	2	1	3	1	1	1	1	1	0	0	1	1	1	1	1	1	1	0	1	0	0	0	0	1	1	0	3	4	1	1	1	1	1
1345	2	17	2	2	3	1	1	1	1	1	1	1	0	1	1	1	1	1	1	0	0	1	1	1	0	0	1	1	0	3	3	1	1	1	2	1
1346	1	19	2	2	1	3	1	1	1	1	1	1	0	1	1	1	1	1	1	1	0	1	0	1	0	0	1	1	0	3	2	1	1	1	3	1
1347	1	16	2	2	3	1	2	1	2	1	1	1	0	1	2	1	1	1	1	1	0	1	0	1	0	1	1	0	0	1	5	3	3	3	1	2
1348	2	16	2	2	3	2	1	1	1	0	0	1	0	1	2	1	1	1	1	0	0	1	0	1	0	0	1	1	0	2	3	2	2	2	2	2
1349	1	16	2	2	1	1	2	1	1	0	1	0	0	2	1	1	1	1	1	0	0	1	0	1	0	0	0	1	0	3	3	2	1	1	2	1
1350	2	17	2	2	1	1	1	1	1	1	1	0	0	1	2	1	1	1	0	0	0	1	0	1	0	0	0	1	0	3	2	2	1	1	1	1
1351	1	16	2	2	2	1	2	1	1	1	0	0	0	1	2	1	1	1	1	0	0	1	0	1	0	0	0	1	0	3	3	2	1	1	2	1
1352	2	16	2	2	3	2	2	1	1	1	0	0	0	2	1	1	1	1	1	1	0	1	0	1	0	0	1	1	0	3	4	2	1	1	2	2
1353	1	17	2	2	1	3	2	1	1	1	1	1	0	1	2	1	1	1	1	0	0	1	0	1	0	0	1	0	0	3	5	2	2	2	2	2
1354	1	18	2	2	3	3	1	1	1	1	0	0	0	1	1	0	0	1	1	0	0	1	0	0	0	0	0	1	0	3	4	1	2	1	2	2
1355	2	17	2	2	2	2	1	1	1	1	0	0	0	2	1	1	1	1	1	1	0	1	0	1	0	0	1	1	0	3	4	1	2	1	2	1
1356	2	16	2	2	3	1	2	1	1	0	1	1	0	1	2	1	1	1	1	0	0	1	0	0	0	0	1	0	0	3	4	2	1	1	2	1
1357	2	16	2	2	2	2	2	1	1	0	1	1	0	1	1	1	0	1	1	1	0	1	0	0	0	0	0	1	0	3	2	2	1	1	2	2
1358	1	17	2	2	2	1	2	1	1	0	0	1	0	1	1	1	1	1	1	1	0	9	9	9	9	0	1	1	0	3	5	2	2	3	2	1
1359	2	17	2	2	3	3	2	1	1	1	1	1	0	1	1	1	1	1	1	1	0	1	0	1	0	1	1	0	0	3	4	1	1	1	3	1
1360	1	17	2	2	1	3	1	1	1	1	0	0	0	2	1	0	0	1	0	0	0	1	0	0	1	1	0	0	0	3	3	1	1	1	1	1
1361	1	16	2	2	2	1	1	1	1	1	1	1	0	1	2	1	1	1	1	0	0	1	1	0	0	0	1	1	0	9	3	2	1	1	2	1
1362	2	17	2	2		2	2	1	1	1	0	0	0	2	1	1	1	1	1	1	0	1	0	1	0	1	0	0	0	3	4	2	1	1	2	1
1363	1	18	2	2	2	2	2	1	1	1	0	0	0	1	1	0	0	1	0	0	0	1	1	0	0	0	0	1	0	3	3	1	1	1	3	1
1364	1	17	2	2	2	3	1	1	2	1	1	0	0	1	1	1	1	1	1	1	0	1	0	1	0	0	1	1	0	3	3	2	2	2	2	2
1365	2	18	2	2	1	1	1	1	1	0	1	0	0	1	2	1	1	0	1	1	0	1	0	1	0	0	0	1	0	3	5	1	1	1	2	1
1366	2	16	2	2	2	3	2	1	1	1	1	1	0	1	2	1	1	1	1	1	0	1	0	0	0	0	0	1	0	3	5	1	1	1	1	1
1367	1	16	2	2	2	3	1	1	1	1	1	0	0	1	1	1	0	1	1	0	0	1	0	1	0	0	1	1	0	3	4	1	1	1	2	1
1368	2	16	2	2	2	1	1	1	1	1	1	1	0	1	1	1	1	1	1	1	0	1	0	1	0	0	1	1	0	3	5	2	1	1	2	1
1369	1	16	2	2	3	1	2	1	1	1	0	1	0	1	1	1	0	1	1	0	0	1	0	1	0	0	1	1	0	3	3	1	1	1	2	2
1370	2	16	2	2	1	1	1	1	1	1	1	1	0	1	1	1	0	0	1	1	0	1	0	1	0	0	1	1	0	3	4	1	2	1	2	1
1371	1	17	2	2	2	1	1	1	1	1	1	1	0	3	2	1	0	1	1	0	0	1	0	1	0	0	1	0	0	3	4	1	1	2	2	1
1372	1	17	2	2	3	2	2	1	1	1	1	0	0	1	1	1	1	1	1	1	0	1	0	1	0	0	0	1	0	3	3	2	1	1	2	1
1373	2	16	2	2	2	2	2	1	1	1	1	0	0	1	2	1	1	1	1	0	0	1	0	1	0	0	1	1	0	3	4	2	2	1	2	1
1374	2	16	2	2	2	1	2	1	1	0	1	0	0	1	1	1	1	0	1	0	0	1	0	1	0	0	1	0	0	3	3	3	2	2	1	2
1375	1	16	2	2	3	3	2	1	1	1	1	0	0	3	2	1	1	1	1	1	0	1	0	1	0	0	1	0	0	3	5	3	2	2	1	1
1376	2	16	2	2	1	1	1	1	2	0	1	0	0	1	1	0	1	0	1	1	0	1	0	1	0	0	0	1	0	3	3	2	2	1	1	1
1377	1	17	2	2	3	1	1	1	2	0	1	1	0	1	2	1	1	1	1	0	0	1	0	1	0	0	1	1	0	3	4	2	2	1	2	2
1378	2	16	2	2	2	1	1	1	1	0	1	1	0	1	1	1	1	1	1	0	0	1	0	1	0	0	1	1	0	3	3	1	2	1	2	2
1379	2	16	2	2	1	1	1	1	1	1	0	0	0	1	1	1	1	1	1	0	0	1	0	0	0	0	0	1	0	3	3	2	2	2	2	2
1380	2	17	2	2	2	1	1	1	1	1	0	0	0	3	2	1	0	1	1	0	0	1	0	1	0	0	1	1	0	3	3	2	1	1	3	2
1381	1	16	2	2	3	1	2	1	1	1	1	1	0	1	2	0	0	1	1	0	0	1	0	1	0	0	0	1	0	3	4	2	1	2	2	2
1382	1	16	2	2	3	2	2	1	2	1	1	1	0	1	1	1	1	1	1	0	0	1	0	1	0	0	1	1	0	3	2	1	2	1	2	2
1383	1	16	2	2	2	1	2	1	1	0	1	1	0	1	1	1	0	1	1	0	0	1	0	1	0	0	1	1	0	3	4	2	1	1	2	2
1384	1	16	2	2	3	2	2	1	1	1	1	1	0	1	1	1	1	1	1	1	0	1	0	1	0	0	1	1	0	3	4	2	1	1	2	2
1385	2	17	2	2	2	1	2	1	1	1	0	1	0	1	1	1	0	0	1	1	0	1	0	0	0	0	0	1	0	3	4	2	2	1	2	1
1386	1	17	2	2	1	1	1	1	1	1	0	0	0	2	2	1	1	1	1	0	0	1	0	1	0	0	0	1	0	3	4	1	1	1	2	2
1387	1	18	2	2	2	1	1	1	1	1	1	1	0	3	2	1	1	1	1	0	0	1	0	1	0	0	1	1	0	3	3	1	2	1	3	1
1388	2	17	2	2	2	3	2	1	1	0	1	0	0	1	2	1	1	1	1	1	0	1	0	1	0	0	0	1	0	3	4	1	2	2	3	2
1389	2	16	2	2	2	1	2	1	1	1	1	1	0	3	2	1	1	1	1	1	0	1	0	1	0	0	0	1	0	3	3	2	1	2	2	1
1390	1	16	2	2	2	2	2	1	1	0	1	0	0	2	2	0	0	0	0	0	1	1	0	0	0	0	0	0	1	4	4	2	3	3	2	2
1391	1	17	2	2	3	1	1	1	1	1	1	1	0	1	2	1	0	0	0	1	0	1	0	0	0	0	1	1	0	3	5	3	2	3	1	2
1392	1	16	2	2	3	3	2	2	1	1	0	1	0	1	1	1	1	1	1	0	0	1	0	1	0	0	1	1	0	3	5	2	2	2	2	2
1393	2	16	2	2	3	3	1	1	2	1	0	0	0	1	2	1	0	1	1	0	0	1	0	1	0	0	1	1	0	3	5	2	2	2	2	1
1394	1	17	2	2	3	3	1	1	1	0	0	0	1	3	2	0	0	0	0	0	1	0	0	0	1	0	0	0	1	4	1	3	3	3	1	2
1395	1	16	2	2	2	1	2	1	2	1	1	1	0	1	1	1	0	1	1	0	0	1	0	1	0	1	1	0	0	3	3	1	2	2	2	1
1396	1	17	2	2	3	1	1	1	1	1	0	0	0	1	2	1	0	0	0	1	0	1	0	1	0	0	1	1	0	3	4	1	1	1	2	2
1397	1	16	2	2	1	3	2	1	2	0	1	0	0	1	2	1	1	1	1	0	0	1	0	1	1	0	1	0	0	3	3	1	2	2	2	1
1398	1	17	2	2	3	2	2	1	1	1	1	1	0	1	2	1	0	0	0	0	0	1	0	1	0	0	1	0	0	3	3	2	2	1	2	1
1399	1	16	2	2	3	3	2	1	2	0	0	1	0	1	1	1	1	1	1	1	0	1	0	0	0	0	1	1	0	3	5	1	1	1	2	2
1400	1	16	2	2	2	2	2	1	1	0	0	0	1	1	1	1	1	1	1	0	0	1	0	1	0	0	0	1	0	3	4	1	1	1	3	1
1401	1	16	2	2	3	1		1	1	1	0	1	0	1	2	0	1	1	1	0	0	1	0	0	0	0	1	0	0	3	3	1	2	1	2	1
1402	2	15	2	2		2	1	1	1	1	0	1	0	1	1	0	0	0	1	0	0	1	0	0	0	0	1	1	0	3	4	2	2	1	3	1
1403	1	18	2	2	2	1	1	1	2	1	1	1	0	1	1	1	1	1	1	1	0	1	0	0	0	0	0	1	0	3	5	2	2	1	1	2
1404	2	17	2	2	2	2	1	1	1	1	1	1	0	1	2	1	0	1	1	0	0	1	0	1	0	0	1	1	0	3	4	1	2	1	2	1
1405	2	17	2	2	2	2	2	1	1	0	1	0	0	1	2	1	1	1	1	0	0	1	0	0	0	0	0	1	0	3	4	2	2	2	2	2
1406	1	16	2	2	1	1	2	1	1	1	1	0	0	1	2	1	1	1	1	0	0	1	0	1	0	0	1	1	0	3	2	2	2	2	2	1
1407	1	16	2	2	1		2			9	9	9	9	9	9	9	9	9	9	9	9	9	9	9	9	9	9	9	9	9	9
1408	1	15	2	2	1	1	2	1	1	0	1	1	0	1	2	1	0	1	1	1	0	1	0	0	0	0	1	1	0	3	5	1	1	1	3	1
1409	1	16	2	2	1	1	1	1	1	1	0	0	0	1	2	0	1	0	1	1	0	1	0	1	0	0	1	1	0	1	4	2	2	2	2	1
1410	1	15	2	2	3	1	2	1	2	0	1	0	0	2	2	1	0	1	1	0	0	1	0	0	0	0	1	1	0	3	4	1	1	1	2	1
1411	2	16	2	2	1	1	1	1	1	1	1	0	0	2	2	1	1	0	1	0	0	1	0	1	0	0	1	1	0	3	3	1	1	1	2	1
1412	1	15	2	2	2	1	1	1	1	1	0	1	0	1	2	1	1	1	1	0	0	1	0	1	0	0	1	1	0	3	3	2	2	2	2	1
1413	2	15	2	2	2	2	2	1	1	1	1	1	0	1	2	1	1	1	1	1	0	1	0	1	0	0	1	0	0	3	3	1	1	1	2	2
1414	1	16	2	2	3	3	2	1	1	1	1	1	0	3	2	0	1	0	1	1	0	9	9	9	9	0	1	0	0	3	2	1	1	2	2	2
1415	1	15	2	2	2	2	1	1	1	0	1	1	0	1	2	0	1	1	0	0	0	1	0	1	0	0	0	1	0	3	2	1	1	1	2	1
1416	2	16	2	2	3	3	2	1	1	0	1	1	0	3	2	0	1	1	1	0	0	1	1	1	1	0	1	1	0	3	4	1	1	1	3	1
1417	1	15	2	2	3	2	1	1	2	1	0	1	0	1	1	0	0	0	0	0	1	1	0	1	0	0	1	1	0	3	4	1	2	2	2	1
1418	2	15	2	2	3	3	2	1	2	1	0	1	0	1	2	1	0	1	1	1	0	9	9	9	9	0	0	1	0	3	3	2	2	2	1	1
1419	2	15	2	2	1	1	1	1	1	0	1	1	0	1	2	1	0	1	1	1	0	1	0	1	0	0	1	1	0	3	4	2	1	2	1	2
1420	2	15	2	2	3	2	2	1	1	0	0	1	0	3	1	1	1	0	0	0	0	1	0	1	0	0	1	1	0	3	3	1	2	1	2	2
1421	1	16	2	2	2	3	2	1	1	0	1	0	0	3	2	0	0	1	1	0	0	1	0	1	0	0	1	1	0	3	5	2	1	2	2	1
1422	1	16	2	2	2	1	1	1	1	0	1	1	0	1	2	1	1	1	1	1	0	1	0	0	0	0	1	1	0	1	4	2	2	2	2	1
1423	1	15	2	2	1	3	1	1	2	1	1	1	0	3	2	0	1	1	1	0	0	1	1	1	0	0	1	1	0	3	3	2	2	1	2	1
1424	2	15	2	2	3	2	1	1	1	1	0	1	0	1	1	0	0	1	1	0	0	1	0	1	0	0	0	1	0	1	3	2	2	2	2	1
1425	1	16	2	2	2	1	1	1	1	1	1	0	0	1	2	0	1	1	0	1	0	1	0	0	0	0	1	0	0	1	4	1	1	2	2	2
1426	2	15	2	2	1	3	1	1	1	1	0	0	0	1	1	1	1	1	1	0	0	1	0	1	0	0	1	1	0	3	4	1	1	2	2	1
1427	2	16	2	2	3	1	1	1	1	0	1	0	0	1	2	1	1	1	1	0	0	1	0	1	0	0	1	1	0	3	5	1	1	1	2	1
1428	2	16	2	2	3	1	2	1	2	1	1	1	0	1	2	1	1	0	0	0	0	1	0	1	0	0	1	1	0	4	3	2	2	1	2	1
1429	1	15	2	2	3	3	2	1	1	0	1	1	0	1	2	1	1	1	1	1	0	1	0	1	0	0	1	0	0	3	4	1	1	1	3	2
1430	2	16	2	2	3	2	2	1	1	0	1	1	0	1	2	1	1	1	1	1	0	1	0	1	0	0	0	1	0	3	3	1	2	1	2	1
1431	2	15	2	2	3	1	1	1	1	1	1	1	0	1	1	1	1	1	1	1	0	1	0	1	0	0	1	1	0	3	4	2	2	2	2	2
1432	2	15	2	2	2	2	2	1	1	0	1	1	0	1	2	1	1	1	1	0	0	1	0	0	0	0	0	1	0	3	5	1	2	2	3	2
1433	1	16	2	2	2	2	2	1	2	0	0	1	0	1	2	1	1	0	0	1	0	1	0	1	0	0	1	1	0	3	4	2	2	1	2	1
1434	1	15	2	2	1	3	2	2	2	1	1	0	0	2	2	1	1	1	1	1	0	1	0	1	0	0	1	1	0	3	4	1	1	1	2	1
1435	2	15	2	2	3	2	1	1	2	1	1	0	0	1	2	1	1	1	1	0	0	1	0	1	0	0	1	1	0	3	5	1	2	2	3	2
1436	2	15	2	2	2	2	1	1	1	1	0	0	0	3	2	1	1	1	1	1	0	1	0	1	0	0	0	1	0	3	2	1	1	1	2	1
1437	2	15	2	2	3	2	2	1	1	1	1	1	0	1	1	1	1	1	1	1	0	1	0	1	0	0	0	1	0	3	3	1	2	1	3	1
1438	2	16	2	2	2	2	2	1	2	1	0	1	0	1	2	0	1	1	1	1	0	1	0	1	0	0	0	1	0	3	4	1	2	2	2	1
1439	1	15	2	2	3	3	1	2	2	1	1	0	0	1	1	0	1	1	1	0	0	1	0	1	0	0	0	1	0	1	3	2		2	2	2
1440	1	15	2	2	3	3	2	1	1	1	1	1	0	1	1	1	1	1	1	0	0	1	0	1	0	0	1	1	0	3	3	1	2	1	2	2
1441	1	15	2	2	3	3	1	2	2	1	1	0	0	3	2	0	1	1	1	0	0	1	0	1	0	0	1	1	0	3	3	3	2	2	2	1
1442	2	15	2	2	3	2	2	1	1	1	0	0	0	1	2	1	1	1	1	1	0	1	0	1	0	0	0	1	0	3	5	2	1	1	2	1
1443	2	17	1	2	4	2	2	1	1	0	1	0	0	1	2	1	1	1	1	1	0	1	0	1	0	0	1	1	0	3	3	1	2	1	3	1
1444	1	16	1	2	3	1	2	1	1	0	0	1	0	1	2	1	1	1	1	1	0	1	0	1	0	0	1	0	0	3	4	2	1	1	2	1
1445	2	13	1	1		3	2	1	1	0	0	0	1	3	2	0	0	0	0	0	1	1	0	0	0	0	0	0	1	4	3	2	2	2	2
1446	2	13	1	1	3	2	2	1	1	1	1	1	0	1	2	1	1	1	1	1	0	1	0	1	0	0	0	1	0	9	4	2			2	1
1447	2	13	1	1	3	3	2	1	1	1	1	1	0	1	2	1	1	1	1	1	0	1	0	1	0	0	1	1	0	3	4	1	2	1	2	1
1448	1	14	1	1	1	3	2	1	1	1	0	1	0	1	1	1	1	1	1	1	0	1	0	1	0	0	1	1	0	3	3	1	1	1	2	1
1449	1	16	1	2	3	2	2	1	1	1	0	1	0	3	2	1	1	1	1	1	0	1	1	1	0	0	1	1	0	3	2	2	2	2	2	1
1450	2	16	1	2	3	2	2	1	1	1	1	1	0	1	2	1	1	1	1	1	0	1	0	1	0	0	1	1	0	3	4	1	2	1	2	2
1451	1	16	1	2	2	3	2	1	1	1	1	0	0	1	2	0	0	0	0	0	1	0	0	0	1	0	0	0	1	4	3	2	2	2	2	1
1452	1	17	1	2	3	3	2	1	1	1	1	1	0	1	2	0	0	1	1	0	0	1	0	0	0	1	1	0	0	3	2	1	1	1	3	1
1453	2	16	1	2	4	2	2	1	1	0	0	0	1	1	2	1	1	1	1	1	0	1	0	1	0	0	0	1	0	3	4	2	1	2	3	1
1454	1	16	1	2	4	1	2	1	1	1	1	1	0	1	2	1	1	1	1	1	0	1	0	0	0	0	1	1	0	3	3	3	2	2	3	2
1455	2	16	1	2	4	1	2	1	1	1	1	1	0	1	2	1	1	1	1	1	0	1	1	1	1	0	1	1	0	3	3	2	3	2	1	1
1456	1	17	1	2	3	2	2	1	1	0	1	1	0	1	2	1	1	1	1	0	0	1	1	0	0	0	1	0	0	3	4	1	2	1	2	1
1457	1	16	1	2	1	3	2	1	1	0	0	0	1	1	1	1	1	1	1	1	0	1	0	1	0	0	0	1	0	3	3	2	1	1	2	2
1458	2	17	1	2	3	3	2	1	1	0	1	1	0	1	2	1	1	1	1	1	0	1	0	1	0	0	1	0	0	3	4	2	2	2		1
1459	2	16	1	2	3	2	2	1	1	1	0	1	0	2	1	0	1	1	1	0	0	1	0	1	0	0	0	1	0	3	4	2	2	1	2	2
1460	1	17	1	2	3	3	2	1	1	0	1	0	0	3	2	0	0	0	1	0	0	0	0	1	0	0	0	0	1	4	5	1	1	3	1	2
1461	2	16	1	2	4	3	2	1	1	1	0	0	0	1	2	1	1	1	1	1	0	1	0	1	0	1	1	1	0	3	3	2	1	1	2	2
1462	2		1	2	3	2	2	1	1	1	1	0	0	1	1	1	0	1	1	0	0	1	0	1	0	0	1	1	0	2	4	1	2	1	2	1
1463	2	16	1	2	2	3	2	1	1	1	1	1	0	3	2	1	1	1	0	0	0	1	0	1	0	0	1	1	0	3	3	3	1	1	3	2
1464	2	15	1	2	2	2	2	1	1	1	1	0	0	1	1	1	1	1	0	0	0	1	0	1	0	0	1	0	0	2	3	2	2	2	2	1
1465	1	16	1	2	3	2	2	1	1	0	1	1	0	1	2	1	1	1	1	1	0	1	0	1	0	0	0	1	0	3	5	1	1	2	2	1
1466	2	15	1	2	3	2	2	1	1	0	0	0	1	1	1	1	1	1	1	0	0	1	0	1	0	0	0	1	0	3	4	2	2	2	1	2
1467	1	15	1	2	3	1	2	1	1	1	1	1	0	1	1	1	1	1	1	1	0	1	0	1	1	0	0	1	0	3	3	1	1	1	2	1
1468	1	15	1	2	2	2	2	1	1	1	0	0	0	1	2	1	1	1	1	0	0	1	0	1	0	0	1	1	0	2	3	2	3	3	1	2
1469	2	15	1	2	3	1	2	1	1	0	1	0	0	1	1	0	0	1	1	0	0	1	0	0	1	0	1	1	0	3	4	2	2	2	3	1
1470	2	15	1	2	3	2	2	1	1	1	1	1	0	1	1	1	1	1	0	1	0	1	0	1	0	0	0	1	0	4	4	2	3	2	2	1
1471	2	15	1	2	3	2	2	1	1	1	1	1	0	1	1	0	0	1	1	0	0	1	0	1	0	0	0	1	0	3	5	2	1	1	2	1
1472	2	15	1	2	3	3	2	1	2	1	1	1	0	1	2	1	0	1	1	1	0	1	0	1	0	0	1	1	0	2	3	2	2	2	2	2
1473	2	15	1	2	1	2	2	1	2	1	0	1	0	1	1	1	0	1	1	0	0	1	0	1	0	0	1	1	0	3	4	2	1	1	2	2
1474	1	15	1	2	3	1	2	1	1	1	0	1	0	1	1	1	1	1	1	0	0	1	0	1	0	0	0	1	0	3	4	2	1	1	2	1
1475	1	15	1	2	3	1		1	2	0	0	0	1	3	9	0	0	0	0	0	1	1	0	0	0	0	0	0	1	4	5	2	2	2	2	2
1476	1	15	1	2	3	1	2	1	1	1	1	1	0	1	1	1	1	1	1	1	0	1	0	0	0	0	0	1	0	3	3	1	1	1	3	2
1477	2	16	1	2	3	2	2	1	1	0	0	0	1	3	1	1	1	1	1	0	0	1	0	1	0	0	1	1	0	3	3	1	1	1	3	1
1478	1	15	1	2	3	1	2	1	2	1	1	1	0	1	2	1	1	1	1	1	0	1	1	1	1	1	1	1	0	3	5	1	1	1	2	2
1479	2	15	1	2	3	2	2	1	1	0	1	1	0	1	1	1	1	1	1	0	0	1	0	1	0	0	0	1	0	3	5	1	2	1	2	2
1480	1	16	1	2	3	1	2	1	1	1	1	0	0	1	2	1	1	1	1	1	0	1	0	1	1	0	0	1	0	1	5	3	3	3	1	2
1481	1	15	1	2	3	2	2	1	1	1	1	1	0	3	1	1	1	1	1	1	0	0	0	1	0	1	1	0	0	1	4	1	1	1	2	2
1482	1	15	1	2	3	3	2	1	2	1	1	1	0	1	1	1	1	1	1	1	0	1	0	1	0	0	1	1	0	3	5	2	2	1	2	1
1483	2	16	1	2	3	2	2	1	1	1	1	1	0	1	1	1	1	1	1	0	0	1	0	1	0	0	1	0	0	2	4	2	1	1	3	1
1484	1	15	1	2	2	1	2	1	1	1	1	1	0	1	1	1	1	1	0	0	0	1	1	1	1	0	1	0	0	3	5	1	1	1	3	1
1485	1	15	1	2	3	1	2	1	1	0	1	1	0	1	1	1	1	1	1	1	0	1	0	1	0	0	1	1	0	3	5	1	1	1	2	1
1486	2	15	1	2	3	2	2	1	1	1	0	0	0	1	1	1	0	1	1	0	0	1	0	0	1	0	1	0	0	3	4	2	1	2	2	1
1487	2	15	1	2	3	1	2	1	1	1	0	0	0	1	1	1	0	0	1	1	0	1	0	1	0	0	0	1	0	3	4	2	1	1	2	1
1488	2	15	1	2	2	2	2	1	1	0	1	0	0	1	1	1	1	1	1	0	0	1	0	0	0	0	1	1	0	3	4	1	1	1	3	2
1489	1	15	1	2	2	1	2	2	2	1	1	1	0	1	1	1	0	1	1	0	0	1	0	0	0	0	1	1	0	3	4	1	1	1	2	1
1490	1	15	1	2	3	3	2	1	2	1	1	0	0	1	2	0	0	1	1	0	0	1	0	0	0	0	0	1	0	3	4	1	1	1	3	1
1491	2	16	1	2	2	3	2	1	1	1	0	1	0	3	2	1	1	0	1	0	0	1	0	1	0	0	0	1	0	1	4	1	2	2	2	2
1492	1	15	1	2	1	3	2	1	1	1	0	0	0	1	1	1	1	1	1	0	0	0	1	0	0	0	1	0	0	3	4	3	1	3	2	1
1493	1	16	1	2	3	1	2	1	1	1	1	1	0	1	1	0	0	1	1	1	0	1	0	1	0	0	1	1	0	3	5	1	1	1	2	2
1494	2	16	1	2	3	1	2	1	1	1	1	0	0	1	1	1	1	1	1	1	0	1	0	1	0	0	1	1	0	3	3	1	2	1	2	1
1495	1	15	1	2	3	1	2	1	1	1	1	1	0	1	2	0	0	0	0	0	1	1	1	1	1	0	0	1	0	3	5	1	1	1	1	1
1496	2	15	1	2	3	3	2	1	1	1	1	1	0	1	2	1	1	1	1	1	0	1	0	1	0	0	1	0	0	3	3	1	1	1	3	1
1497	1	15	1	2	3	1	2	1	1	0	1	0	0	3	1	1	1	0	1	1	0	1	0	1	0	1	1	0	0	3	3	2	2	1	2	2
1498	2	15	1	2	3	2	2	1	1	1	1	1	0	1	1	1	1	1	1	1	0	1	0	1	0	0	1	1	0	3	4	2	1	1	2	2
1499	1	16	1	2	1	1	2	1	2	0	1	0	0	1	1	1	1	1	0	1	0	1	0	0	0	0	1	1	0	3	5	2	2	1	2	1
1500	2	16	1	2	3	2	2	1	1	1	1	1	0	2	1	1	1	1	1	0	0	1	0	1	0	0	1	1	0	3	4	1	1	1	3	1
1501	2	15	1	2	2	2	2	1	1	0	1	1	0	3	2	0	1	1	1	0	0	1	0	1	0	0	1	1	0	3	2	2	2	2	2	2
1502	1	15	1	2	3	1	2	1	2	1	0	0	0	1	2	1	1	1	1	0	0	1	0	1	0	0	1	0	0	3	5	1	2	1	2	1
1503	1	15	1	2	2	3	2	1	1	1	0	1	0	1	1	1	1	1	1	1	0	1	0	1	0	0	1	0	0	2	4	1	2	1	2	2
1504	1	15	1	2	3	3	2	1	1	0	1	1	0	1	1	1	1	1	1	0	0	1	0	0	1	0	0	1	0	3	3	2	2	2	2	1
1505	2	15	1	2	3	3	2	1	2	1	0	0	0	3	1	0	1	1	1	0	0	1	0	1	0	0	1	1	0	3	4	2	3	2	2	2
1506	2	16	1	2	3	2	2	1	1	1	0	1	0	1	1	1	1	1	1	0	0	1	0	1	0	1	1	0	0	3	4	1	1	1	2	1
1507	1	15	1	2	3	2	2	1	1	1	0	0	0	1	1	0	1	0	1	0	0	1	1	1	1	0	0	1	0	3	3	2	1	1	2	2
1508	1	15	1	2	3	1	2	1	1	0	1	1	0	3	1	1	1	0	1	1	0	1	0	1	0	0	1	1	0	3	3	1	2	1	3	1
1509	1	15	1	2	2	2	2	1	1	1	1	1	0	1	1	1	1	1	1	1	0	1	0	1	0	0	0	1	0	3	4	1	1	1	2	1
1510	1	15	1	2	3	3	2	1	1	1	0	1	0	1	1	9	9	9	9	9	9	1	0	1	0	0	1	1	0	3	4	1	1	1	3	1
1511	2	15	1	2	3	1	2	1	1	1	1	1	0	1	1	0	1	0	1	1	0	1	0	1	0	0	1	1	0	2	4	1	2	2	1	2
1512	2	16	1	2	2	1	2	1	2	1	1	0	0	1	1	1	1	1	1	0	0	1	0	1	0	0	1	1	0	3	4	2	1	2	2	2
1513	1	17	1	2	3	1	2	1	1	1	0	0	0	1	1	1	1	1	1	1	0	1	0	0	0	1	1	0	0	3	4	1	1	1	2	1
1514	1	16	1	2	3	2	2	1	1	1	1	1	0	1	1	1	1	1	1	1	0	1	0	1	1	0	1	0	0	3	3	2	2	2	2	2
1515	1	16	1	2	2	2	2	1	1	1	1	1	0	1	1	1	1	1	1	1	0	1	0	1	0	0	0	1	0	3	4	1	1	1	2	1
1516	2	16	1	2	2	2	2	1	1	1	1	1	0	1	2	1	1	1	1	1	0	1	0	0	0	0	1	1	0	3	5	1	1	1	2	1
1517	2	17	1	2	3	1	2	1	1	1	0	0	0	1	1	1	1	1	1	1	0	1	0	1	0	0	1	0	0	3	4	1	1	1	2	1
1518	2	16	1	2	3	1	2	1	1	1	0	1	0	1	1	1	1	1	1	0	0	1	0	0	1	0	0	1	0	3	4	1	1	1	2	1
1519	2	15	1	2	3	1	2	1	2	0	1	1	0	3	2	1	1	1	1	0	0	1	0	1	0	9	9	9	9	3	4	2	2	2	2	2
1520	2	17	1	2	3	1	2	1	1	1	1	1	0	1	2	1	1	1	1	0	0	1	0	1	0	0	0	1	0	3	2	1	2	1	2	1
1521	2	16	1	2	3	3	2	1	1	0	1	0	0	1	1	1	1	1	1	1	0	1	0	1	0	0	1	1	0	3	3	2	2	1	2	1
1522	1	16	1	2	3	3	2	1	1	1	0	0	0	1	2	0	1	1	1	0	0	1	0	1	0	0	1	1	0	3	5	3	1	2	2	2
1523	2	16	1	2	3	2	2	1	1	1	1	0	0	1	1	1	1	1	1	1	0	1	0	1	0	0	1	0	0	1	5	1	1	1	1	1
1524	2	16	1	2	1	3	2	1	1	0	1	1	0	1	2	1	1	1	1	0	0	1	0	1	0	0	0	1	0	3	3	3	3	1	2	2
1525	1	16	1	2	3	1	2	1	1	0	1	1	0	1	2	1	1	1	1	0	0	1	0	1	0	0	1	1	0	3	3	2	3	1	2	2
1526	1	16	1	2	3	1	2	1	1	1	1	0	0	1	2	1	1	1	1	0	0	1	0	1	0	1	0	0	0	1	5	1	2	3	1	2
1527	1	17	1	2	3	1	2	1	1	0	1	1	0	1	2	1	1	1	1	1	0	1	0	1	0	0	1	1	0	3	4	1	1	1	2	1
1528	2	16	1	2	3	3	2	1	1	1	0	0	0	1	1	1	1	1	1	1	0	1	0	1	0	0	0	1	0	3	5	2	2	1	2	1
1529	1	15	1	2	3	2	2	1	1	1	1	1	0	2	2	1	1	1	1	0	0	1	0	1	0	0	1	1	0	3	3	2	2	2	1	1
1530	1	15	1	2	1	2	2	1	2	1	0	0	0	1	1	1	1	1	1	0	0	1	0	1	0	0	0	1	0	3	4	1	2	2	2	1
1531	2	15	1	2	3	3	2	1	1	1	1	1	0	1	1	1	1	1	1	1	0	1	0	1	0	0	1	0	0	3	3	1	2	2	3	2
1532	1	15	1	2	3	1	2	1	2	1	1	1	0	1	1	1	1	1	1	1	0	1	0	1	0	0	1	1	0	3	4	2	2	1	2	1
1533	1	15	1	2	2	1	2	1	2	1	0	0	0	1	1	1	1	1	1	0	0	1	0	0	0	9	9	9	9	3	4	1	1	1	2	1
1534	2	15	1	2	3	1	2	1	1	1	0	1	0	3	1	1	0	0	1	1	0	1	0	1	0	0	0	1	0	3	4	1	2	1	3	1
1535	2	15	1	2	3	1	2	1	1	0	1	1	0	2	2	1	1	1	1	0	0	1	0	1	0	0	1	0	0	3	4	1	1	1	2	1
1536	1	15	1	2	4	2	2	1	1	1	0	0	0	2	1	1	1	0	0	0	0	1	0	1	0	0	0	1	0	3	4	2	1	2	2	2
1537	1	17	1	2	3	1	2	1	1	1	1	1	0	1	1	1	1	1	1	0	0	1	0	1	0	1	1	0	0	3	4	1	2	1	3	2
1538	1	16	1	2	1	3	2	1	1	1	1	1	0	1	1	1	1	1	1	1	0	1	1	1	0	1	1	1	0	3	4	2	2	2	1	2
1539	2	16	1	2	3	1	2	1	1	0	1	0	0	1	1	1	1	1	1	0	0	1	0	1	0	0	0	1	0	3	4	1	1	1	2	1
1540	2	17	1	2	3	3	2	1	2	1	0	0	0	1	2	1	1	0	1	0	0	1	0	1	0	0	1	0	0	3	5	2	2	1	1	2
1541	1	17	1	2	3	2	2	1	1	1	0	1	0	2	2	1	1	1	1	0	0	1	0	0	1	0	0	1	0	3	4	2	2	2	2	1
1542	1	17	1	2	3	3	2	1	2	1	1	1	0	1	2	1	0	1	1	1	0	1	0	1	0	0	1	1	0	3	4	3	2	1	1	1
1543	2	16	1	2	3	1	2	1	1	1	1	1	0	1	1	1	1	1	1	0	0	1	0	1	0	0	1	1	0	3	3	1	2	1	3	2
1544	2	16	1	2	3	3	2	1	1	1	0	1	0	1	1	1	1	1	1	1	0	1	0	1	0	0	1	1	0	3	4	1	1	1	2	1
1545	1	16	1	2	2	2	2	1	1	1	1	1	0	1	1	1	1	1	1	1	0	1	0	1	0	0	1	1	0	3	4	2	2	1	2	1
1546	2	16	1	2	3	1	2	1	2	1	0	1	0	1	1	1	1	1	1	1	0	1	0	0	1	0	0	1	0	3	5	1	1	1	3	1
1547	2	16	1	2	3	2	2	1	1	1	1	0	0	3	1	0	1	1	1	0	0	1	0	0	0	0	1	0	0	4	4	2	2	2	2	1
1548	1	16	1	2	3	1	2	1	2	1	1	1	0	1	1	1	1	1	1	0	0	1	0	1	0	0	1	1	0	9	4		1	1
1549	1	17	1	2	3	3	2	1	1	0	0	1	0	3	2	1	1	1	1	0	0	1	0	0	0	0	0	1	0	3	3	2	2	3	2	2
1550	1	16	1	2	1	1	2	1	1	0	0	0	1	3	2	0	0	0	0	0	1	0	0	1	0	0	0	0	1	4	3	2	2	2	2	2
1551	2	16	1	2	2	1	2	1	1	1	1	1	0	1	1	1	1	1	1	1	0	1	0	1	0	0	0	1	0	3	4	1	1	1	2	1
1552	2	16	1	2	3	3	2	1	1	1	1	1	0	1	2	0	1	1	1	0	0	1	0	1	0	0	1	1	0	3	2	1	3	2	2	1
1553	1	16	1	2	3	2	2	1	1	1	0	0	0	1	2	1	1	1	1	1	0	1	0	1	0	0	1	1	0	3	2	2	2	1	2	1
1554	2	16	1	2	3	2	2	1	1	1	1	1	0	1	1	1	1	1	1	0	0	1	0	1	0	0	1	1	0	3	2	2	1	1	2	2
1555	1	17	1	2	3	2	2	1	1	1	1	1	0	1	2	1	1	1	0	0	0	1	1	1	0	0	1	0	0	3	3	2	2	1	2	1
1556	1	16	1	2	3	2	2	1	1	0	0	1	0	2	2	1	1	1	1	1	0	1	1	1	0	1	1	0	0	3	3	2	2	3	2	1
1557	1	16	1	2	3	2	2	1	2	1	1	1	0	1	2	0	0	1	0	0	0	1	1	1	0	0	0	1	0	1	4	2	3	2	2	2
1558	1	16	1	2	2	3	2	1	2	0	1	0	0	2	2	0	0	0	1	0	0	1	0	1	0	0	0	1	0	3	3	2	1	1	2	2
1559	2	17	1	2	3	2	2	1	1	1	0	0	0	1	2	1	1	1	1	1	0	1	0	0	0	0	1	1	0	3	2	2	3	2	2	2
1560	1	16	1	2	3	1	2	2	2	1	1	1	0	1	1	1	1	1	1	1	0	1	0	0	0	0	0	0	1	4	5	3	1	1	3	2
1561	1	17	1	2	3	2	2	1	1	1	1	1	0	1	2	1	1	1	1	0	0	1	0	0	0	0	0	1	0	3	5	2	1	1	2	1
1562	1	15	1	2	3	1	2	1	1	1	1	1	0	1	1	1	1	1	1	1	0	1	0	1	0	0	1	1	0	3	5	2	1	1	2	1
1563	1	15	1	2	3	3	2	1	1	0	0	0	1	3	2	0	0	0	0	0	1	1	0	0	0	0	0	0	1	4	5	3	3	3	3	2
1564	1	17	1	2	3	1	2	1	2	0	1	1	0	2	2	0	0	1	1	0	0	1	0	1	0	0	1	1	0	1	5	3	2	3	2	1
1565	1	17	1	2	3	2	2	1	2	0	1	0	0	1	2	1	1	1	0	0	0	1	0	1	0	0	1	0	0	3	3	2	2	1	2	2
1566	2	16	1	2	3	2	2	1	1	1	0	0	0	1	2	1	1	1	1	1	0	1	0	1	0	0	1	0	0	3	4	2	2	1	2	1
1567	2	13	1	1	3	3	2	1	2	0	1	1	0	1	1	1	1	1	1	0	0	1	0	1	0	0	1	0	0	3	4	2	1	1	2	1
1568	1	14	1	1	3	1	2	1	1	0	1	0	0	1	1	1	1	1	1	0	0	1	0	1	0	0	1	1	0	3	4	2	1	1	2	1
1569	1	13	1	1	3	1	2	1	1	1	0	0	0	1	1	1	1	1	1	1	0	1	1	1	0	0	1	1	0	3	5	2	2	1	2	2
1570	1	13	1	1	3	2	2	1	1	1	1	1	0	2	1	1	0	0	1	1	0	1	0	1	0	0	1	1	0	3	4	2	2	2	1	2
1571	1	13	1	1	3	1	2	1	1	1	0	1	0	1	2	1	0	1	1	0	0	1	0	1	0	1	1	0	0	3	3	2	2	1	2	2
1572	1	13	1	1	3	1	2	1	1	1	1	1	0	1	2	1	1	1	1	0	0	1	0	1	0	0	1	1	0	3	3	2	1	1	3	2
1573	2	14	1	1	2	2	2	1	1	1	0	0	0	1	1	1	0	1	1	0	0	1	0	1	0	0	0	1	0	3	4	2	2	1	2	2
1574	2	13	1	1	1	3	2	1	1	1	1	1	0	2	1	1	1	1	1	1	0	1	1	1	0	0	1	1	0	3	2	2	2	1	2	2
1575	2	13	1	1	1	3	2	1	1	1	0	1	0	1	2	1	1	1	1	0	0	1	0	1	0	1	1	0	0	3	4	2	2	2	2	1
1576	2	13	1	1	3	3	2	1	1	1	1	1	0	1	1	1	1	1	1	1	0	1	0	1	0	0	1	1	0	3	3	1	2	1	2	2
1577	2	13	1	1	3	2	2	1	1	1	1	1	0	1	1	1	1	1	1	0	0	1	0	1	0	0	1	1	0	3	5	2	2	2	2	1
1578	1	14	1	1	3	1	2	1	2	0	1	1	0	1	1	1	1	1	1	0	0	1	0	1	0	0	1	1	0	3	4	2	1	2	2	2
1579	2	13	1	1	3	2	2	1	1	0	1	1	0	1	1	1	1	1	1	1	0	1	0	1	0	1	1	0	0	3	3	1	1	1	3	1
1580	2	13	1	1	3	1	2	1	1	1	1	1	0	2	1	1	1	1	1	0	0	1	0	1	0	1	1	0	0	3	4	1	1	1	3	1
1581	2	13	1	1		2	2	1	1	0	1	1	0	1	1	1	1	1	1	0	0	1	1	0	0	0	1	1	0	3	4	2	1	1	2	1
1582	1	13	1	1	2	2	2	1	1	1	1	1	0	1	2	0	1	1	1	1	0	1	0	1	0	1	1	0	0	3	3	2	1	1	2	1
1583	1	13	1	1	3	1	2	1	1	1	1	1	0	1	2	1	1	1	1	1	0	1	0	1	0	0	1	0	0	3	5	2	2	1	2	1
1584	1	13	1	1	2	1	2	1	1	0	0	0	1	3	2	1	1	1	1	0	0	1	0	1	0	0	1	1	0	3	3	2	1	2	2	2
1585	1	13	1	1	3	2	2	1	1	0	1	1	0	1	2	1	1	1	1	0	0	1	0	1	0	0	1	1	0	3	3	2	2	1	2	1
1586	2	13	1	1	2	3	2	1	1	1	0	1	0	1	1	1	1	1	1	0	0	1	0	1	0	0	1	1	0	3	4	1	1	1	2	2
1587	1	13	1	1	3	1	2	1	1	0	1	1	0	1	2	1	1	1	1	1	0	1	0	1	0	0	1	0	0	3	5	1	1	1	2	1
1588	2	13	1	1	2	1	2	1	1	1	1	1	0	1	2	1	0	0	1	0	0	1	0	1	0	0	0	1	0	3	2	1	2	1	3	1
1589	1	14	1	1	4	1	2	1	1	1	1	1	0	3	2	1	1	1	1	0	0	1	0	1	0	0	0	0	1	4	3	2	2	1	2	1
1590	1	14	1	1	3	1	2	1	2	1	0	1	0	1	1	1	1	0	1	0	0	1	0	1	0	0	1	1	0	1	4	2	2	2	2	2
1591	2	16	1	2	2	2	2	1	2	1	1	0	0	1	1	1	1	1	1	1	0	1	0	1	0	0	1	0	0	3	2	1	1	1	2	1
1592	2	16	1	2	4	3	2	1	1	0	1	1	0	1	1	1	1	1	1	1	0	1	0	1	0	0	1	1	0	3	3	2	2	2	2	2
1593	2	15	1	2	2	1	2	1	1	1	1	1	0	3	2	1	0	1	1	1	0	1	0	1	0	0	1	1	0	3	3	2	1	2	2	2
1594	2	15	1	2	3	1	2	1	1	1	1	1	0	3	2	0	1	1	1	0	0	1	0	0	0	0	0	1	0	3	3	2	2	1	2	1
1595	2	15	1	2	3	3	2	1	1	1	1	1	0	1	1	1	1	1	1	0	0	1	0	1	0	0	0	1	0	3	3	2	2	2	2	2
1596	2	15	1	2	2	2	2	1	1	0	1	1	0	1	1	0	1	0	1	0	0	1	0	0	0	0	1	0	0	3	3	1	1	1	3	1
1597	2	16	1	2	3	2	2	1	1	1	1	1	0	1	1	1	1	0	1	1	0	1	0	1	0	0	1	1	0	3	3	2	2	2	2	1
1598	2	15	1	2	3	1	2	1	1	1	1	0	0	1	1	1	0	1	0	0	0	1	0	1	0	0	0	1	0	3	4	2	1	1	2	1
1599	2	15	1	2	3	1	2	1	1	1	0	0	0	1	1	1	1	1	1	1	0	1	0	1	0	0	1	0	0	3	4	2	2	2	2	2
1600	1	15	1	2	3	2	2	1	2	1	0	1	0	3	2	1	1	1	1	1	0	0	1	0	0	0	0	0	1	3	5	3	1	2	2	1
1601	1	15	1	2	3	3	2	1	1	1	1	1	1	1	2	1	1	1	1	1	0	1	1	1	1	1	1	1	0	4	5	2	2	3	2	2
1602	1	15	1	2	4	3	2	1	1	0	0	0	1	3	1	0	1	1	1	1	0	1	0	1	0	0	1	0	0	3	3	3	3	1	2	2
1603	1	15	1	2	3	3	2	1	1	1	1	1	0	3	2	1	1	1	1	1	0	1	1	0	0	0	1	0	0	4	3	1	3	2	1	2
1604	1	15	1	2	3	3	2	1	1	1	1	1	0	1	1	1	1	1	1	1	0	1	0	1	0	0	1	1	0	3	5	1	1	1	2	1
1605	1	16	1	2	3	3	2	1	1	1	0	0	0	1	2	0	1	1	1	0	0	1	0	0	0	0	1	0	0	3	3	2	1	2	2	1
1606	2	15	1	2	3	3	2	1	2	1	0	0	0	1	2	0	0	1	0	0	0	1	0	0	1	0	0	0	1	1	1	1	1	1	1	1
1607	1	15	1	2	2	1	2	1	2	0	1	1	0	1	1	1	1	0	1	1	0	1	1	0	0	0	0	0	1	3	3	2	2	1	1	2
1608	1	16	1	2	3	1	2	1	1	0	0	0	1	3	2	0	0	1	0	0	0	0	0	1	0	0	0	0	1	3	4	2	2	2	2	1
1609	1	16	1	2	3	1	2	1	1	0	0	0	1	3	1	1	1	1	1	1	0	1	0	0	0	0	1	1	0	3	4	1	2	2	3	1
1610	1	15	1	2	3	3	2	1	1	1	1	1	1	3	1	1	1	1	1	1	0	1	1	1	1	1	1	1	0	4	5	1	1	1	2	1
1611	1	15	1	2	3	3	2	1	1	0	0	0	1	3	2	0	0	0	0	0	1	1	1	1	0	1	1	1	0	3	3	1	1	1	1	1
1612	2	15	1	2	4	1	2	1	1	1	1	0	0	2	2	1	1	1	0	0	0	1	0	0	0	0	0	1	0	3	5	1	1	1	3	2
1613	2	15	1	2	3	1	2	1	1	1	0	1	0	1	1	1	1	0	1	1	0	1	0	1	0	0	1	1	0	3	4	2	1	1	2	1
1614	2	16	1	2	2	2	2	1	1	0	0	1	0	1	1	1	1	1	1	0	0	1	0	1	0	0	0	1	0	3	3	1	2	1	2	1
1615	2	16	1	2	3	3	2	1	1	1	1	1	0	1	1	1	1	1	1	0	0	1	1	1	0	0	1	0	0	3	2	1	2	2	1	2
1616	2	15	1	2	4		2	1	1	1	1	1	0	1	1	1	1	1	1	1	0	1	0	0	0	0	1	1	0	3	3	2	2	1	3	2
1617	2	15	1	2	3	2	2	1	1	1	1	1	0	3	1	1	1	1	0	1	0	1	0	1	0	0	1	1	0	3	2	2	1	1	2	1
1618	2	15	1	2	3	2	2	1	1	1	0	1	0	1	1	1	1	0	1	0	0	1	0	1	0	0	1	0	0	3	2	1	1	1	2	2
1619	1	16	1	2	3	2	2	1	1	1	1	1	0	1	2	1	1	1	1	0	0	1	0	1	0	0	1	0	0	3	3	2	1	1	2	1
1620	2	16	1	2	3	1	2	1	1	1	1	1	0	1	1	1	1	1	1	1	0	1	0	1	0	0	1	1	0	3	4	2	1	1	3	2
1621	2	15	1	2	3	2	2	1	1	0	0	1	0	3	1	1	1	1	1	0	0	1	0	0	0	0	0	1	0	3	4	1	1	1	2	1
1622	2	15	1	2	3	2	2	1	2	1	0	0	0	3	1	1	1	0	0	0	0	1	0	1	0	0	1	1	0	3	5	1	2	1	2	1
1623	2	15	1	2	2	3	2	1	1	0	1	1	0	1	1	1	1	1	1	0	0	1	0	1	0	0	1	0	0	3	3	1	2	1	2	1
1624	2	15	1	2	3	1	2	1	1	1	1	1	0	1	1	0	1	1	1	1	0	1	0	0	0	0	1	0	0	3	2	1	1	1	2	2
1625	2	15	1	2	2	1	2	1	1	0	1	1	0	1	1	1	1	1	1	1	0	1	0	1	0	0	1	1	0	3	4	2	1	1	2	1
1626	2	15	1	2	2	2	2	1	1	0	0	1	0	2	1	1	1	1	1	0	0	1	0	0	0	0	0	1	0	2	2	2	2	1	2	1
1627	1	16	1	2	3	2	2	1	1	0	1	1	0	1	2	1	1	1	1	1	0	1	0	1	0	0	1	1	0	1	4	2	1	2	2	1
1628	1	15	1	2	2	3	2	1	1	0	1	1	0	1	2	1	0	1	1	0	0	1	0	1	0	0	1	1	0	3	4	2	1	2	2	1
1629	1	16	1	2	3	1	2	1	1	1	1	1	0	1	2	1	1	1	1	0	0	1	0	1	0	0	1	0	0	3	3	1	1	2	3	2
1630	2	15	1	2	3	1	2	1	1	1	0	1	0	1	1	1	1	1	1	1	0	1	0	1	0	0	1	1	0	3	5	2	2	1	2	1
1631	2	15	1	2		3	2	1	2	1	0	1	0	2	1	1	1	1	1	0	0	1	0	0	0	0	1	1	0	3	5	3	2	1	1	2
1632	2	15	1	2	3	3	2	1	1	0	1	1	0	1	1	1	1	0	1	0	0	1	0	1	0	0	1	1	0	3	3	1	1	1	3	2
1633	1	16	1	2	2	2	2	1	1	0	1	0	0	1	1	1	0	1	1	0	0	1	0	1	0	0	1	1	0	3	4	1	1	1	2	2
1634	1	15	1	2	3	1	2	1	2	1	0	1	0	2	1	0	0	1	1	0	0	1	0	1	0	0	1	1	0	3	2	2	2	2	2	2
1635	2	15	1	2	3	2	2	1	1	1	1	1	0	1	1	1	1	1	1	1	0	1	0	1	0	0	1	1	0	3	3	2	1	1	2	2
1636	2	15	1	2	3	2	2	1	2	1	1	1	0	1	1	1	1	1	1	1	0	1	0	1	0	0	1	0	0	3	3	1	1	2	2	2
1637	2	15	1	2	2	1	2	1	1	1	1	1	0	1	2	1	1	1	1	1	0	1	0	0	0	0	1	1	0	3	3	1	2	2	2	2
1638	2	15	1	2	3	2	2	1	1	0	1	1	0	1	1	1	1	1	1	0	0	1	0	0	0	0	1	0	0	3	2	1	2		3	1
1639	2	16	1	2		2	2	1	1	0	1	1	0	1	1	0	1	1	1	0	0	1	0	0	0	0	1	0	0	2	4	1	2	2	2	1
1640	1	15	1	2	3	1	2	1	1	1	0	1	0	1	1	1	0	1	1	0	0	1	0	1	0	0	1	1	0	3	2	1	1	1	2	2
1641	2	17	1	2	3	1	2	1	2	0	0	1	0	1	1	1	0	1	0	0	0	1	0	1	0	0	0	1	0	3	5	1	1	1	2	2
1642	2	16	1	2	2	1	2	1	1	0	1	1	0	1	1	1	1	1	1	1	0	1	0	1	0	0	0	1	0	3	3	1	1	1	3	2
1643	1	17	1	2	3	2	2	1	1	0	1	1	0	2	2	1	1	1	1	0	0	1	0	1	0	0	1	1	0	1	4	3	2	1	2	2
1644	2	16	1	2	3	2	2	1	1	0	1	1	0	1	1	1	1	0	0	1	0	1	0	1	0	0	1	1	0	3	3	1	1	1	2	1
1645	2	16	1	2	3	2	2	1	2	0	1	1	0	2	2	1	1	1	1	0	0	1	0	1	0	0	0	1	0	3	5	1	2	1	2	2
1646	2	16	1	2	3	1	2	1	2	0	1	1	0	1	2	1	1	1	1	1	0	1	0	1	0	0	1	1	0	3	4	2	2	1	2	2
1647	2	17	1	2	2	2	2	1	1	1	1	1	0	1	2	1	1	1	1	1	0	1	0	1	0	0	1	1	0	3	4	2	1	1	2	2
1648	2	17	1	2	3	1	2	1	1	0	1	1	0	1	1	1	0	0	1	0	0	1	0	1	0	0	1	1	0	3	4	1	1	1	3	2
1649	2	16	1	2	3	1	2	1	1	1	1	1	0	1	1	1	1	1	1	1	0	1	0	1	0	0	1	1	0	3	3	1	2	1	2	1
1650	2	17	1	2	3	1	2	1	1	1	1	1	0	1	2	1	1	1	1	1	0	1	0	1	0	0	1	1	0	3	3	2	2	1	2	2
1651	2	16	1	2	3	1	2	1	1	0	1	1	0	1	1	1	1	1	1	0	0	1	0	1	0	0	1	1	0	3	5	1	1	2	2	2
1652	1	16	1	2	3	3	2	1	1	1	1	0	0	1	1	1	1	1	1	0	0	1	0	0	0	0	0	1	0	3	2	2	3	3	2	2
1653	1	16	1	2	3	3	2	1	1	0	0	0	1	1	2	0	0	0	0	0	1	0	0	0	1	0	0	0	1	3	5	3	3	2	2	2
1654	1	16	1	2	3	2	2	1	2	1	1	1	0	1	1	1	1	1	1	1	0	1	1	1	0	0	1	1	0	3	4	3	3	2	1	2
1655	2	17	1	2	3	1	2	1	1	1	1	1	0	2	1	1	0	1	1	0	0	1	0	1	0	0	1	1	0	3	4	2	2	1	2	1
1656	2	17	1	2	3	3	2	1	2	1	1	0	0	2	2	1	1	0	1	1	0	1	0	0	0	0	1	1	0	3	5	1	1	1	3	1
1657	1	16	1	2	3	3	2	1	1	1	1	1	0	1	1	1	1	1	1	1	0	1	0	1	0	0	1	1	0	3	2	1	1	1	3	1
1658	2	16	1	2	3	1	2	1	1	1	1	1	0	1	1	1	1	1	1	0	0	1	0	1	0	0	1	1	0	3	4	2	2	1	2	1
1659	1	16	1	2	3	1	2	1	1	1	0	0	0	1	1	1	1	1	1	0	0	1	0	1	0	1	0	1	0	4	3	2	2	2	2	1
1660	1	16	1	2	3	1	2	1	1	1	1	1	0	1	1	0	1	1	1	1	0	1	1	1	0	0	0	1	0	2	1	3	3	3	2	2
1661	1	16	1	2	3	2	2	1	1	1	1	0	0	1	1	1	1	1	1	1	0	1	0	1	0	0	1	1	0	3	4	3	1	1	2	2
1662	2	16	1	2	3	3	2	1	1	0	1	1	0	1	2	1	1	1	1	1	0	1	0	1	0	0	0	1	0	3	4	2	2	1	2	1
1663	2	15	1	2	2	1	2	1	1	1	0	0	0	1	2	1	1	1	1	1	0	1	0	1	0	0	1	1	0	3	4	3	2	2	2	2
1664	1	17	1	2	3	3	2	1	1	1	1	1	0	1	1	1	1	0	1	0	0	1	0	1	0	0	0	1	0	3	5	2	2	2	1	1
1665	1	16	1	2	3	3	2	1	1	1	0	1	0	1	2	0	0	0	0	0	1	1	0	1	0	0	1	1	0	3	4	2	2	1	2	2
1666	1	16	1	2	3	2	2	1	1	1	0	1	0	1	1	0	0	1	1	1	0	1	0	1	0	0	0	1	0	3	4	1	1	1	2	2
1667	1	16	1	2	3	3	2	1	1	1	0	0	0	2	1	0	0	0	1	0	0	1	0	0	0	0	0	1	0	3	4	1	2	1	3	2
1668	1	16	1	2	3	1	2	1	2	1	1	1	0	1	2	1	1	1	1	1	0	1	0	1	1	0	0	1	0	3	1	1	1	2	2	2
1669	2	16	1	2	3	1	2	1	1	1	1	1	1	1	2	1	1	1	1	1	0	1	0	1	1	0	1	0	0	3	3	1	1	1	2	2
1670	1	17	1	2	3	2	2	1	2	1	0	0	0	1	2	0	0	1	1	0	0	1	0	0	0	0	0	1	0	3	5	2	2	2	2	1
1671	2	16	1	2	3	1	2	1	1	1	1	1	0	3	1	1	1	1	1	1	0	1	0	1	0	0	1	0	0	3	3	1	1	2	2	1
1672	1	17	1	2	2	2	2	1	2	1	1	1	0	1	2	0	0	0	1	1	0	1	0	1	0	0	1	1	0	3	4	2	1	2	2	2
1673	2	17	1	2	2	3	2	1	1	0	0	1	0	1	1	1	1	1	1	0	0	1	0	1	0	0	1	1	0	3	3	2	2	1	2	1
1674	1	17	1	2	3	1	2	1	2	1	1	1	0	1	2	1	1	1	1	1	0	1	0	1	0	0	1	1	0	3	4	1	2	2	2	1
1675	1	16	1	2	3	3	2	1	1	1	0	0	0	3	1	1	1	1	1	0	0	1	0	0	0	0	0	1	0	3	4	1	2	3	2	2
1676	1	17	1	2	4	1	2	1	2	1	1	0	0	2	1	1	1	1	1	1	0	1	0	1	0	0	1	1	0	3	5	2	2	1	2	2
1677	1	16	1	2	3	1	2	1	1	1	1	1	0	1	1	1	1	1	1	0	0	1	0	1	0	0	0	1	0	3	3	2	2	2	1	2
1678	2	17	1	2	3	3	2	1	1	1	1	1	0	1	2	1	1	1	0	0	0	1	0	0	0	0	1	0	0	3	4	1	1	2	2	1
1679	2	16	1	2	3	2	2	1	1	1	1	0	0	1	1	1	1	1	1	0	0	1	0	0	0	0	1	1	0	3	3	2	2	2	2	1
1680	2		1	2	3	3	2	1	1	0	0	0	1	3	2	0	0	0	0	0	1	0	0	0	1	0	0	0	1	4	5	3	3	3	3	2
1681	1	16	1	2	3	2	2	1	2	0	0	1	0	1	1	1	1	1	1	0	0	1	0	1	0	0	1	1	0	3	5	2	1	1	2	1
1682	2	14	1	1	3	2	2	1	1	1	1	1	0	1	2	1	1	1	1	1	0	1	0	0	0	0	0	1	0	3	5	1	2	2	1	2
1683	1	13	1	1	1	3	2	1	1	0	0	0	1	2	1	0	1	1	1	0	0	0	0	0	1	0	0	0	1	3	3	2	2	2	2	1
1684	1	13	1	1	3	2	2	1	1	0	1	0	0	1	2	0	1	1	1	0	0	0	0	1	0	1	0	0	0	3	4	2	1	1	3	1
1685	1	12	1	1	2	2	2	1	1	1	1	0	0	2	2	1	1	1	1	0	0	1	0	1	0	0	1	1	0	3	2	1	1	1	2	1
1686	2	12	1	1	3	2	2	1	2	1	0	0	0	1	1	0	0	1	0	0	0	1	0	1	0	0	1	1	0	3	4	1	1	2	3	2
1687	2	12	1	1	3	2	2	1	1	0	0	0	1	3	1	0	0	1	0	0	0	1	0	0	0	0	1	0	0	2	3	1	2	2	2	1
1688	1	12	1	1	3	1	2	1	1	0	1	1	0	1	2	1	0	1	1	0	0	1	0	1	0	0	1	1	0	3	4	2	1	1	2	1
1689	1	13	1	1	3	1	2	1	1	1	1	1	0	1	1	1	1	1	1	1	0	1	0	1	0	0	1	1	0	3	4	1	1	1	3	2
1690	1	12	1	1	2	3	2	1	2	0	0	1	0	1	1	1	1	1	1	0	0	1	0	0	0	0	1	0	0	3	5	1	1	1	2	1
1691	1	12	1	1	2	1	2	1	1	0	1	0	0	1	1	1	1	1	1	0	0	1	0	1	0	0	1	0	0	3	4	1	1	1	3	2
1692	1	12	1	1	1	2	2	1	1	0	1	1	0	1	1	1	1	1	1	1	0	1	1	1	0	0	1	1	0	3	4	1	1	1	3	2
1693	1	12	1	1	2	2	2	1	1	0	1	1	0	1	1	1	1	1	1	1	0	1	0	1	0	0	0	1	0	3	4	1	1	1	3	1
1694	1	12	1	1	3	2	2	1	1	0	0	1	0	1	1	0	0	1	0	0	0	0	1	0	0	0	1	0	0	3	2	1	1	1	3	1
1695	2	12	1	1	3	1	2	1	1	1	1	1	0	1	2	1	1	0	1	1	0	1	0	1	0	1	1	0	0	3	4	1	2	2	3	2
1696	2	12	1	1	3	1	2	1	1	1	1	0	0	2	1	1	1	1	1	0	0	1	0	0	1	1	0	0	0	3	3	1	1	1	3	1
1697	2	12	1	1	3	2	2	1	1	1	1	1	0	1	1	1	1	1	1	1	0	1	0	1	0	0	1	1	0	3	4	1	1	1	2	1
1698	1	13	1	1	4	2	2	1	1	0	0	1	0	3	1	0	0	1	0	0	0	1	0	0	0	0	1	1	0	3	3	2	1	1	2	1
1699	2	12	1	1	3	2	2	1	1	0	1	1	0	1	1	1	1	1	1	1	0	1	0	1	0	0	1	1	0	3	4	1	1	1	3	2
1700	2	12	1	1	1	2	2	1	1	1	0	0	0	1	2	1	1	1	1	0	0	1	0	0	1	0	0	0	1	3	4	1	1	1	2	2
1701	1	15	1	2	3	2	2	1	1	1	1	1	0	2	1	0	0	1	0	0	0	1	0	0	0	0	0	1	0	3	4	2	1	2	2	2
1702	1	13	1	1	3	1	2	1	1	1	1	0	0	1	2	1	1	1	1	0	0	1	0	1	0	0	1	0	0	3	3	1	2	1	2	2
1703	2	13	1	1	2	1	2	1	1	1	1	1	0	1	1	1	1	1	1	1	0	1	0	1	0	0	1	1	0	3	2	2	2	1	3	2
1704	1	13	1	1	4	3	2	1	1	1	1	0	0	3	1	1	1	1	1	0	0	1	0	0	0	0	0	0	1	3	3	1	1	2	2	2
1705	2	13	1	1	2	3	2	1	1	0	0	1	0	3	1	0	0	1	1	0	0	1	0	1	0	0	1	1	0	3	4	1	2	2	2	2
1706	2	14	1	1	3	1	2	1	1	1	1	1	0	1	1	0	1	1	1	0	0	1	0	1	0	0	0	1	0	3	3	1	1	1	2	2
1707	2	17	1	2	2	2	2	1	1	1	1	1	0	1	2	1	1	1	1	1	0	1	0	0	0	0	1	1	0	3	2	2	2	1	2	1
1708	1	17	1	2	3	2	2	1	2	1	1	1	0	3	1	1	1	1	1	1	0	1	1	1	0	0	0	1	0	3	3	1	1	2	1	1
1709	1	17	1	2	2	2	2	1	1	0	1	1	0	1	1	1	1	1	1	1	0	1	0	1	0	0	1	1	0	3	5	1	1	1	3	1
1710	2	16	1	2	2	1	2	1	1	1	1	1	0	1	1	1	1	1	1	1	0	1	1	1	0	0	1	1	0	3	4	1	1	1	2	1
1711	1	16	1	2	3	3	2	1	2	1	1	0	0	2	1	1	1	1	1	1	0	1	0	1	0	0	1	1	0	3	4	2	1	1	2	1
1712	2	16	1	2	3	3	2	1	2	1	0	0	0	3	1	1	1	0	1	1	0	1	0	1	0	0	1	0	0	1	4	1	1	1	3	1
1713	1	15	1	2	2	3	2	1	1	1	1	1	0	1	1	1	1	1	1	0	0	1	0	1	0	0	0	1	0	3	5	1	1	1	3	1
1714	1	16	1	2	3	2	2	1	1	0	0	1	0	1	1	1	1	1	1	1	0	1	0	1	0	0	1	1	0	3	3	2	2	2	2	2
1715	2	17	1	2	3	1	2	1	1	0	0	1	0	1	1	1	1	1	1	1	0	1	0	1	1	0	1	1	0	3	4	3	2	2	3	1
1716	1	13	1	1	1	1	2	1	1	0	0	0	1	1	2	0	1	1	1	0	0	1	0	1	0	0	0	1	0	3	4	1	2	1	3	2
1717	1	13	1	1	2	1	2	1	1	1	1	1	0	1	2	1	1	1	1	1	0	1	0	1	0	0	1	1	0	3	2	2	1	1	2	2
1718	2	13	1	1	3	2	2	1	2	0	1	1	0	1	1	1	0	0	1	0	0	1	0	1	0	0	1	0	0	3	3	1	1	1	2	1
1719	2	13	1	1	4	2	2	1	1	1	0	1	0	1	1	1	1	1	1	0	0	1	0	1	0	1	1	1	0	3	5	1	1	1	2	1
1720	1	13	1	1	2	1	2	1	1	1	1	0	0	1	2	1	1	1	1	1	0	1	0	1	0	0	1	0	0	3	4	1	2	1	3	1
1721	1	13	1	1	3	3	2	1	1	1	1	1	0	2	1	1	1	1	1	1	0	1	0	1	0	0	0	0	1	1	5	1	2	1	3	1
1722	1	14	1	1	3	1	2	1	1	0	0	0	1	1	2	1	1	1	1	1	0	1	0	1	0	0	0	1	0	3	5	1	1	1	2	2
1723	1	13	1	1	3	3	2	1	1	1	0	1	0	1	1	1	0	1	1	0	0	0	1	0	0	1	0	0	0	3	4	2	2	2	2	1
1724	1	13	1	1	2	1		1	1	1	1	0	0	1	2	1	1	0	1	0	0	1	0	1	1	0	1	0	0	3	3	3	1	1	3	1
1725	1	13	1	1	2	2	2	1	1	1	1	1	0	1	2	1	0	1	1	0	0	1	0	0	0	0	1	1	0	3	2	2	2	1	2	1
1726	2	13	1	1	2	1	2	1	1	1	0	1	0	3	1	1	1	1	1	0	0	1	0	1	0	0	0	1	0	3	5	1	1	1	2	1
1727	1	14	1	1	3	2	2	1	1	1	1	1	0	1	1	1	1	1	1	0	0	1	0	1	0	0	1	1	0	3	4	1	2	1	3	1
1728	2	14	1	1	3	1	2	1	1	1	0	1	0	1	2	0	1	0	1	1	0	1	0	1	0	0	1	1	0	3	4	2	2	1	2	2
1729	1	14	1	1	3	1	2	1	1	1	1	1	0	2	1	1	0	1	1	1	0	1	0	1	0	0	1	1	0	3	4	1	1	1	3	2
1730	1	14	1	1	2	3	2	1	1	0	0	0	1	3	2	0	1	1	1	0	0	1	0	0	0	0	0	1	0	4	4	2	2	1	1	1
1731	2	13	1	1	1	2	2	1	1	0	1	1	0	1	1	1	1	1	1	0	0	1	0	1	0	0	1	1	0	3	2	2	1	2	1	1
1732	1	14	1	1	3	1	2	1	2	1	1	0	0	3	1	1	1	1	1	0	0	1	0	1	0	0	1	1	0	3	4	1	2	1	3	2
1733	1	14	1	1	3	2	2	1	1	1	1	0	0	1	1	1	1	1	1	0	0	1	1	0	0	1	1	0	0	3	3	1	1	1	3	1
1734	1	13	1	1	1	1	2	1	1	1	0	0	0	3	1	1	0	1	1	0	0	1	0	1	0	0	1	0	0	3	5	3	2	3	1	1
1735	1	14	1	1	2	2	2	1	1	0	1	1	0	1	1	1	1	1	1	1	0	1	0	1	0	0	1	1	0	3	4	1	1	2	3	1
1736	2	12	1	1	3	1	2	1	1	1	1	1	0	3	1	0	0	1	1	0	0	1	0	1	0	1	1	1	0	3	3	1	1			1
1737	1	13	1	1	3	1	2	1	1	0	0	1	0	1	1	1	1	1	1	0	0	1	0	1	0	1	0	0	0	3	2	2	2	2	2	1
1738	1	13	1	1	3	3	2	1	1	1	0	1	0	3	2	0	1	1	1	1	0	1	0	0	0	0	0	0	1	3	3	3	2	2	3	1
1739	2	13	1	1	2	3	2	1	2	0	1	1	0	1	1	1	1	1	1	0	0	1	1	0	0	0	1	1	0	3	4	1	2	1	3	1
1740	1	13	1	1	2	3	2	1	1	1	1	1	0	9	2	1	1	1	1	1	0	1	1	1	0	0	0	1	0	3	4	2	2	1	2	1
1741	1	12	1	1	2	3	2	1	1	1	0	1	0	1	1	1	0	0	1	0	0	1	0	1	0	0	1	0	0	3	2	1	1	2	3	2
1742	2	12	1	1	1	2	2	1	1	1	0	0	0	1	2	1	1	0	1	1	0	1	0	1	0	0	1	1	0	3	4	2	2	1	2	2
1743	1	13	1	1	2	3	2	1	1	1	1	0	0	1	1	1	0	1	1	0	0	1	0	1	0	0	1	1	0	3	2	2	2	1	2	1
1744	2	12	1	1	3	1	2	1	1	1	1	1	0	1	1	1	1	1	1	1	0	1	1	1	0	0	1	1	0	3	4	1	1	1	3	2
1745	1	12	1	1	3	1	2	1	1	1	1	1	0	1	2	1	1	1	1	1	0	1	0	1	0	0	1	0	0	3	3	1	1	1	2	2
1746	1	12	1	1	2	3	2	1	1	0	1	1	0	1	1	1	1	1	1	0	0	1	0	1	0	0	1	0	0	3	2	2	2	1	2	1
1747	2	12	1	1	3	3	2	1	2	1	0	0	0	1	1	1	1	1	1	0	0	0	1	0	0	0	1	0	0	3	4	2	2	1	2	2
1748	2	12	1	1	2	2	2	1	2	0	0	0	1	3	2	0	0	0	1	0	0	1	0	1	0	0	0	0	1	3	2	2	1	2	1	2
1749	2	12	1	1	3	2	2	1	1	0	0	1	0	1	1	1	0	0	0	0	0	1	0	0	0	1	0	0	0	3	2	1	1	1	2	1
1750	1	13	1	1	3	2	2	1	2	1	1	1	0	1	2	1	1	1	0	0	0	1	1	1	0	0	1	1	0	3	2	1	2	1	3	2
1751	1	13	1	1	3	2	2	1	1	0	1	1	0	1	2	9	9	9	9	9	9	1	0	1	0	0	0	0	1	3	3	2	1	1	3	1
1752	1	13	1	1	4	3	2	1	1	1	0	1	0	1	1	1	1	0	1	0	0	1	0	1	0	9	9	9	9	3	4	2	1	1	2	1
1753	2	12	1	1	3	1	2	1	2	0	1	0	0	3	2	1	1	1	1	1	0	1	0	0	0	1	1	0	0	3	4	1	1	1	2	1
1754	1	12	1	1	2	1	2	1	1	1	0	0	0	1	1	0	0	0	1	0	0	1	0	0	0	1	1	0	0	3	4	1	1	2	1	1
1755	1	12	1	1	3	2	2	1	2	1	1	1	0	1	2	1	1	1	1	1	0	1	0	0	0	0	1	1	0	3	4	1	1	1	2	1
1756	2	12	1	1	2	2	2	1	2	1	1	0	0	3	2	0	1	1	0	0	0	1	0	1	1	0	1	0	0	4	2	3	1	3	1	1
1757	2	12	1	1	3	1	2	1	1	1	0	1	0	1	1	1	1	1	1	0	0	1	0	1	0	0	1	1	0	3	3	2	1	1	2	2
1758	1	13	1	1	3	2	2	1	1	1	1	1	0	1	1	1	1	0	0	1	0	1	0	0	0	0	1	1	0	2	4	2	2	1	1	1
1759	1	12	1	1	3	1	2	1	2	0	0	1	0	1	1	0	0	1	0	0	0	1	0	0	0	0	0	1	0	3	2	1	2	1	3	2
1760	2	13	1	1	2	2	2	1	1	1	1	1	0	2	1	1	0	1	1	0	0	1	0	0	0	0	1	0	0	3	3	1	2	1	3	1
1761	1	12	1	1	2	1	2	1	1	0	0	1	0	1	1	1	0	1	1	1	0	1	0	0	0	1	0	0	0	3	2	3	2	3	1	1
1762	2	13	1	1	2	1	2	1	1	9	9	9	9	9	1	1	0	0	1	0	0	1	0	1	0	0	1	1	0	3	3	2	2	1	2	2
1763	2	13	1	1	3	2	2	1	1	0	1	1	0	1	1	1	1	1	1	0	0	1	0	1	0	0	1	1	0	3	4	1	3	1	1	1
1764	2	14	1	1	4	1	2	1	1	0	0	0	1	3	2	1	1	1	1	0	0	1	0	0	0	1	0	0	0	4	3	2	1	1	2	1
1765	1	13	1	1	2	3	2	1		1	0	1	0	1	1	1	0	1	0	0	0	0	1	1	0	0	1	1	0	3	5	2	2	1	2	2
1766	2	13	1	1	3	1	2	1	1	1	1	1	0	1	1	1	1	1	1	1	0	1	0	1	0	0	1	1	0	3	2	1	1	2	2	1
1767	2	13	1	1	3	1	2	1	1	0	1	1	0	1	1	1	1	1	1	1	0	1	1	0	1	1	0	1	0	3	2	2	2	1	3	2
1768	2	13	1	1	3	2	2	1	1	1	0	1	0	1	1	1	1	1	1	1	0	1	0	1	1	0	1	1	0	3	4	1	2	1	2	1
1769	2	13	1	1	3	1	2	1	1	1	1	1	0	1	1	1	1	1	1	1	0	1	0	1	0	1	1	1	0	3	4	1	1	1	2	1
1770	2	14	1	1	4	3	2	1	1	0	0	0	1	1	2	1	0	0	1	0	0	1	0	1	0	0	1	1	0	3	2	2	1	1	2	2
1771	2	13	1	1	3	2	2	1	1	1	0	1	0	1	1	1	1	1	1	0	0	1	0	0	0	1	1	0	0	3	3	1	1	1	2	2
1772	2	13	1	1	3	2	2	1	1	1	0	0	0	3	2	1	0	0	1	0	0	1	0	1	0	1	1	0	0	3	4	1	1	1	2	1
1773	2	14	1	1	3	3	2	1	1	0	1	1	0	1	1	1	1	1	1	0	0	1	0	1	0	0	1	0	0	3	5	2	1	1	1	2
1774	2	13	1	1	3	3	2	1	1	1	1	1	0	3	1	1	1	1	1	1	0	1	1	1	0	0	0	0	1	4	3	1	1	1	2	2
1775	1	13	1	1	3	1	2	1	1	0	1	1	0	1	1	1	1	1	1	1	0	1	0	1	0	0	1	0	0	3	3	2	1	1	2	1
1776	1	13	1	1	1	3	2	1	1	1	1	0	0	3	1	1	1	1	1	0	0	1	0	1	0	0	1	1	0	3	4	2	1	2	2	1
1777	2	13	1	1	3	3	2	1	2	0	0	0	1	1	1	0	0	0	0	1	0	1	0	1	0	0	1	1	0	3	3	2	2	1	2	2
1778	1	14	1	1	3	2	2	1	1	0	1	1	0	1	1	1	1	1	1	0	0	1	0	1	0	0	1	1	0	3	4	1	2	1	2	1
1779	1	13	1	1	3	1	2	1	2	0	0	1	0	1	1	1	1	1	1	1	0	1	1	1	0	0	1	1	0	2	4	2	2	2	2	2
1780	1	13	1	1	3	3	2	1	1	1	1	1	0	1	2	1	1	1	1	0	0	1	0	1	0	1	1	0	0	3	2	2	1	1	2	1
1781	1	13	1	1	2	2	2	1	1	0	1	1	0	1	2	1	1	1	1	0	0	1	0	1	0	0	1	1	0	3	3	1	1	1	2	1
1782	1	13	1	1	3	3	2	1	1	0	0	1	0	3	2	0	0	0	1	0	0	1	0	0	0	0	0	0	1	3	5	1	1	1	1	2
1783	1	13	1	1	3	1	2	1	2	1	1	1	0	1	1	1	1	1	1	0	0	1	0	1	0	0	1	0	0	3	4	1	1	2	1	2
1784	1	13	1	1	1	3	2	1	1	0	1	1	0	1	2	1	1	1	1	1	0	1	0	1	0	0	1	1	0	3	3	2	1	2	3	2
1785	1	13	1	1		1	2	1	1	1	0	0	0	1	2	0	0	0	1	1	0	1	0	1	0	0	1	1	0	3	3	3	2	3	1	2
1786	2	13	1	1	2	3	2	1	1	0	0	0	1	2	1	1	0	0	1	1	0	1	0	0	0	0	0	1	0	3	3	2	1	2	2	2
1787	2	13	1	1	1	2	2	1	1	0	1	1	0	1	2	1	1	1	1	0	0	1	0	1	0	0	1	1	0	3	2	2	2	2	2	2
1788	1	14	1	1	3	3	2	1	1	1	0	1	0	1	2	1	1	1	1	0	0	1	0	0	1	0	1	0	0	3	4	2	2	2	2	1
1789	2	12	1	1	3	3	2	1	1	1	0	0	0	1	2	1	1	1	1	0	0	1	1	0	0	0	0	1	0	3	4	1	1	2	2	2
1790	2	12	1	1	2	2	2	1	1	1	0	1	0	1	2	1	1	1	1	0	0	1	0	1	0	1	1	0	0	3	4	1	1	1	2	1
1791	1	12	1	1	3	1	2	1	1	1	0	0	0	1	1	1	0	1	0	1	0	1	0	0	0	0	0	1	0	3	2	1	1	1	3
1792	1	12	1	1	4	3	2	1	1	1	0	1	0	1	2	0	0	0	0	0	1	1	0	0	0	1	1	0	0	3	4	1	1	2	2	2
1793	1	12	1	1	3	2	2	1	1	0	0	1	0	1	1	0	0	0	0	0	1	1	0	1	0	0	1	0	0	3	2	2	2	1	2	1
1794	1	12	1	1	2	1	2	1	1	1	0	1	0	1	2	1	0	1	1	0	0	9	9	9	9	0	1	1	0	3	2	1	2	1	3	2
1795	1	12	1	1	1	2	2	1	1	1	1	0	0	1	1	1	1	1	1	1	0	1	0	1	0	0	1	0	0	3	4	1	1	1	2	1
1796	1	13	1	1	1	1	2	1	1	1	1	1	0	1	2	1	1	1	1	0	0	1	0	0	0	0	1	1	0	3	4	1	1	1	3	1
1797	2	13	1	1	2	2	2	1	1	1	1	1	0	1	1	1	1	1	1	1	0	1	0	1	0	0	1	1	0	3	3	1	1	1	3	2
1798	1	13	1	1	3	3	2	1	1	0	1	0	0	2	1	1	1	1	1	1	0	1	0	0	0	0	1	0	0	3	3	1	1	1	2	1
1799	2	13	1	1	3	1	2	1	1	0	0	0	1	3	2	1	1	1	1	1	0	1	0	1	0	0	1	0	0	3	3	1	1	2	3	1
1800	2	12	1	1	3	1	2	1	1	1	0	1	0	3	1	1	1	1	1	1	0	1	0	1	0	0	1	1	0	3	4	1	1	1	2	2
1801	1	12	1	1	3	1	2	1	1	0	1	1	0	1	1	0	1	1	1	0	0	1	0	1	0	1	0	1	0	2	2	2	1	1	3	2
1802	2		1	1	3	2	2	1	1	1	1	0	0	1	1	1	1	1	1	0	0	1	0	1	0	0	1	0	0	3	4	2	1	1	2	1
1803	1	13	1	1	3	1	2	1	1	0	1	1	0	1	1	1	1	1	1	1	0	1	0	0	1	1	1	1	0	3	2	1	2	1	3	2
1804	1	13	1	1	3	2	2	1	1	0	0	0	1	3	2	0	0	0	0	0	1	0	0	1	0	0	0	0	1	4	3	1	2	2	3	2
1805	1	14	1	1	3	1	2	1	2	1	1	1	0	1	1	1	1	1	1	1	0	1	0	1	0	0	1	1	0	2	4	2	2	2	2	1
1806	1	14	1	1	3	3	2	1	1	0	0	0	1	3	2	0	0	0	0	0	1	0	0	1	0	1	1	1	0	4	4	2	1	2	2	1
1807	1	13	1	1	3	2	2	1	1	1	0	1	0	1	1	1	1	0	1	0	0	0	1	1	0	1	1	0	0	3	1	3	2	1	2	2
1808	1	13	1	1	3	1	2	1	1	1	1	1	0	1	1	1	1	1	1	1	0	1	0	1	0	0	0	1	0	3	3	2	2	2	2	1
1809	2	13	1	1	3	1	2	1	1	0	1	1	0	1	1	1	1	1	1	1	0	1	0	1	0	0	1	1	0	3	4	2	2	2	2	1
1810	1	13	1	1	3	1	2	1	1	0	0	1	0	1	1	1	1	1	1	0	0	1	0	1	0	0	1	1	0	3	4	1	1	1	2	1
1811	1	13	1	1	3	2	2	1	1	1	1	1	0	1	1	1	1	1	1	1	0	9	9	9	9	1	1	1	0	3	2	1	2	1	2	2
1812	1	14	1	1	3	2	2	1	2	1	1	1	0	1	1	1	1	1	1	1	0	1	0	1	0	0	0	1	0	3	4	2	2	2	2	1
1813	1	13	1	1	2	3	2	1	1	0	0	0	1	1	1	0	1	0	0	0	0	0	0	1	0	0	0	1	0	3	5	2	2	2	2	1
1814	2	14	1	1	3	1	2	1	1	0	1	0	0	1	1	0	1	1	1	0	0	1	0	1	0	0	1	1	0	3	3	1	1	1	3	2
1815	1	14	1	1	3	1	2	1	1	1	1	1	0	1	1	1	1	1	1	0	0	1	0	1	0	0	1	1	0	3	4	2	1	1	2	2
1816	1	14	1	1	1	3	2	1	1	1	0	1	0	1	1	0	1	1	1	0	0	9	9	9	9	0	1	1	0	3	4	1	1	2	2	1
1817	2	13	1	1	1	3	2	1	1	0	1	1	0	1	1	1	1	1	1	0	0	1	0	1	0	1	1	1	0	3	4	2	1	1	2	2
1818	2	14	1	1	3	1	2	1	1	1	0	0	0	1	2	0	0	1	1	0	0	1	0	0	0	0	0	1	0	3	4	1	1	3	2	2
1819	1	13	1	1	3	1	2	1	1	0	1	0	0	1	2	1	1	1	1	0	0	1	0	1	0	0	1	1	0	3	3	1	2	2	3	2
1820	1	14	1	1	3	2	2	1	1	1	0	0	0	1	1	1	0	1	1	0	0	1	0	1	0	0	1	0	0	3	5	1	1	1	2	1
1821	2	13	1	1	3	2	2	1	1	0	1	1	0	1	1	1	1	1	1	0	0	1	0	1	0	0	1	1	0	3	4	1	1	1	2	1
1822	2	14	1	1	3	1	2	1	1	1	0	1	0	1	1	1	1	1	1	1	0	1	0	1	0	1	0	0	0	3	4	1	2	1	3	1
1823	1	12	1	1	2	2	2	1	1	1	0	1	0	3	1	1	1	0	1	0	0	1	0	1	0	0	1	0	0	3	3	1	1	1	3	2
1824	1	12	1	1	3	2		1	1	1	0	1	0	1	2	1	1	1	1	1	0	1	0	1	0	1	0	0	0	2	3	1	2	1	2	1
1825	2	13	1	1	2	2	2	1	1	1	0	1	0	1	2	1	1	1	1	1	0	1	0	0	0	0	1	0	0	3	2	1	1	1	3	2
1826	1	12	1	1	2	1	2	1	2	1	1	0	0	1	1	1	1	1	1	0	0	1	0	1	0	0	1	1	0	3	4	1	2	1	2	1
1827	1	12	1	1	1	1	2	1	1	1	1	1	0	1	2	0	1	1	1	0	0	1	0	1	0	0	1	1	0	3	2	2	1	1	2	2
1828	1	12	1	1	3	2	2	1	1	1	0	0	0	1	1	1	0	1	0	0	0	1	0	1	0	1	0	0	0	3	4	1	2	2	3	1
1829	1	12	1	1	2	3	2	1	1	0	1	0	0	3	2	0	1	1	1	0	0	1	1	0	0	0	1	1	0	3	3	1	2	2	3	1
1830	1	13	1	1	3	1	2	1	1	1	0	1	0	1	1	1	1	1	1	0	0	1	0	1	0	0	1	0	0	3	3	2	2	1	2	2
1831	2	12	1	1	2	1	2	1	1	1	0	0	0	3	1	1	1	1	1	0	0	1	1	0	0	0	1	0	0	3	2	2	1	2	1	2
1832	1	13	1	1	3	3	2	1	1	1	1	1	0	1	2	1	1	1	1	1	0	1	1	1	0	0	1	1	0	3	2	1	1	1	2	1
1833	1	13	1	1	2	2	2	1	1	1	0	1	0	9	2	1	1	1	1	0	0	1	1	1	0	1	1	0	0	3	2	2	2	2	2	2
1834	2	12	1	1	3	1	2	1	1	1	0	1	0	2	1	0	0	1	1	0	0	1	0	1	0	1	1	0	0	3	2	1	1	1	3	1
1835	1	13	1	1	3	2	2	1	1	1	1	1	0	1	2	1	1	1	1	1	0	1	0	1	0	0	1	1	0	3	3	2	2	1	2	2
1836	2	13	1	1	3	3	2	1	1	1	1	0	0	1	1	1	1	1	1	0	0	1	0	1	0	1	1	1	0	1	2	2	2	2	2	2
1837	2	12	1	1	2	2	2	1	1	1	0	1	0	1	1	1	0	0	1	0	0	1	0	1	0	0	1	1	0	3	4	2	2	1	2	1
1838	2	12	1	1	1	2	2	1	1	1	1	1	0	1	2	1	0	0	1	1	0	1	0	1	0	0	1	1	0	3	4	1	1	1	2	1
1839	2	12	1	1	2	2	2	1	1	1	0	0	0	1	2	0	0	0	0	0	1	1	1	1	0	0	0	0	1	3	3	1	1	1	2	1
1840	2	12	1	1	3	2	2	1	1	1	0	0	0	3	1	1	1	0	1	1	0	1	0	1	0	0	1	0	0	3	2	1	1	1	2	1
1841	1	13	1	1	1	3	2	1	1	1	1	1	0	1	1	1	1	1	1	1	0	1	0	1	0	0	1	1	0	3	2	1	2	1	3	2
1842	2	13	1	1	3	2	2	1	1	0	0	0	0	3	1	0	0	0	1	0	0	1	0	1	0	0	1	1	0	3	4	1	2	1	3	1
1843	2	13	1	1	3	3	2	1	2	1	0	1	0	3	1	1	0	0	1	1	0	1	0	1	0	1	1	1	0	3	2	1	1	1	2	2
1844	2	13	1	1	3	1	2	1	1	1	1	0	0	1	1	0	0	1	0	0	0	1	0	1	0	0	1	1	0	3	4	1	2	1	2	2
1845	2	13	1	1	2	2	2	1	1	1	1	1	0	1	1	1	1	1	1	1	0	1	0	1	0	0	1	1	0	3	2	2	1	1	2	1
1846	2	12	1	1	2	1	2	1	1	1	0	1	0	2	2	0	0	0	1	0	0	1	0	0	0	0	0	1	0	3	2	1	2	1	3	2
1847	1	12	1	1	3			1	1	1	0	0	0	2	1	0	1	1	1	0	0	1	0	1	0	0	1	0	0	3	5	1	3	2	2	1
1848	1		1	1	3	3	2	1	1	0	1	0	0	1	1	1	1	1	1	1	0	1	0	1	1	0	0	0	1	1	3	1	1	1	3	1
1849	1	13	1	1	3	1	2	1	1	1	1	1	0	1	1	1	1	1	1	1	0	1	0	0	0	0	1	0	0	3	5	1	1	1	3	1
1850	2	12	1	1	3	2	2	1	1	1	1	1	0	1	1	1	1	1	1	1	0	1	0	1	0	0	1	0	0	3	4	2	1	1	2	1
1851	2	12	1	1	3	2	2	1	1	0	1	0	0	1	2	1	0	1	0	0	0	1	0	0	0	0	1	0	0	3	2	2	1	1	3	1
1852	1	12	1	1	3	1	2	1	1	1	1	1	0	3	1	1	1	1	1	1	0	1	0	1	0	0	0	1	0	3	5	1	2	1	2	2
1853	1	13	1	1	3	1	2	1	2	0	0	1	0	2	1	1	1	1	1	0	0	0	0	0	1	0	0	1	0	3	5	3	2	3	1	2
1854	1	12	1	1	3	2	2	1	1	1	1	0	0	1	1	1	1	1	1	0	0	1	0	1	0	0	0	1	0	3	2	2	2	2	2	2
1855	1	13	1	1	3	1	2	1	1	1	0	0	0	1	2	1	1	1	1	0	0	1	1	1	0	0	1	1	0	3	4	1	2	1	2	1
1856	1	13	1	1	3	3	2	1	1	1	1	1	0	1	1	1	1	1	1	0	0	1	0	1	0	1	1	1	0	3	3	1	1	1	3	1
1857	1	12	1	1	3	2	2	1	1	0	1	1	0	1	2	1	1	1	1	0	0	1	0	1	0	0	0	1	0	3	4	3	2	2	3	2
1858	2	11	1	1	2	1	2	1	1	1	1	1	0	3	1	1	1	1	1	1	0	1	0	0	0	0	0	1	0	3	2	1	2	1	3	2
1859	1	13	1	1	2	3	2	1	1	0	0	0	1	2	2	0	0	0	1	0	0	0	1	0	0	0	0	0	1	4	1	1	1	1	2	1
1860	2	12	1	1	3	1	2	1	1	1	1	0	0	1	1	0	1	1	1	1	0	1	0	1	0	0	1	1	0	3	3	1	2	1	2	1
1861	2	12	1	1	4	2	2	1	1	1	0	0	0	3	2	1	1	1	1	1	0	1	0	0	0	0	0	1	0	3	4	1	2	3	3	2
1862	2	12	1	1	3	1	2	1	1	1	0	1	0	2	1	1	1	1	0	0	0	1	0	1	0	1	0	0	0	3	5	1	2	1	2	1
1863	1	12	1	1	3	1	2	1	1	1	1	1	1	1	1	1	1	1	1	1	1	1	1	1	1	1	1	1	0	2	4	2	1	1	2	1
1864	2	12	1	1	3	2	2	1	1	1	1	1	0	1	1	1	1	1	1	1	0	1	0	0	0	1	1	0	0	3	5	1	1	1	3	2
1865	1	12	1	1	2	2	2	1	1	0	0	0	1	1	1	0	0	1	0	0	0	1	0	0	0	0	1	0	0	1	2	2	2	1	2	2
1866	2	16	1	2	3	1	2	1	1	1	0	0	0	1	1	1	1	1	1	1	0	1	0	1	0	0	1	1	0	3	3	1	1	1	2	1
1867	1	17	1	2	3	2	2	1	1	1	0	0	0	1	2	1	1	1	1	1	0	1	0	1	0	0	1	1	0	3	2	1	1	1	2	1
1868	2	16	1	2	1	3	2	1	2	0	1	1	0	3	2	1	1	1	1	0	0	1	0	0	0	0	0	1	0	3	5	2	3	2	2	2
1869	1	16	1	2	3	1	2	1	2	1	1	1	0	1	1	1	1	1	1	1	0	1	0	1	0	0	1	1	0	3	5	1	1	1	3	1
1870	1	16	1	2	3	1	2	1	2	0	1	0	0	1	1	1	1	0	1	0	0	0	0	1	0	0	1	1	0	3	3	1	2	1	2	2
1871	1	16	1	2	3	1	2	1	1	1	1	0	0	1	1	0	0	0	0	0	1	1	0	0	0	0	0	1	0	3	3	2	2	1	2	1
1872	2	17	1	2	2	2	2	1	1	1	1	1	0	1	1	1	1	1	1	0	0	1	0	1	0	0	0	1	0	3	4	2	2	2	1	1
1873	1	16	1	2	3	1	2	1	1	1	1	1	0	1	1	1	1	1	1	0	0	1	0	1	0	0	1	1	0	3	5	1	1	1	2	1
1874	1	17	1	2	2	2	2	1	1	0	0	1	0	1	1	0	0	1	1	0	0	1	0	1	0	0	1	1	0	3	5	3	2	1	2	2
1875	1	17	1	2	2	2	2	1	1	1	1	0	0	1	2	1	1	1	0	0	0	1	0	0	0	0	1	1	0	3	2	2	1	1	3	2
1876	2	16	1	2	3	1	2	1	1	0	1	1	0	2	2	1	1	1	1	0	0	1	0	1	0	0	1	0	0	3	4	1	2	1	2	1
1877	2	16	1	2	2	2	2	1	1	0	1	1	0	1	2	1	1	1	1	0	0	0	0	1	0	0	1	1	0	3	2	1	1	1	2	1
1878	2	17	1	2	3	3	2	1	1	1	1	1	0	3	2	1	1	1	1	0	0	1	0	1	0	0	1	0	0	3	3	2	2	2	2	1
1879	2	12	1	1	2	2	2	1	1	0	0	0	1	3	9	0	0	0	0	0	1	1	0	0	0	0	0	0	1	3	3	1	2	1	3	2
1880	1	12	1	1	1	2	2	1	1	1	1	1	0	1	1	1	1	1	1	1	0	1	0	1	0	1	0	0	0	3	4	1	1	1	3	1
1881	1	12	1	1	2	2	2	1	1	1	0	0	0	1	1	1	1	1	1	1	0	1	0	1	0	0	1	0	0	3	2	2	2	2	2	2
1882	1	12	1	1	2	2	2	1	1	1	1	1	0	3	1	0	0	1	1	0	0	1	0	1	0	0	1	0	0	4	1	2	2	1	2	1
1883	2	13	1	1	2	3	2	1	1	0	1	1	0	1	1	1	1	1	1	1	0	1	0	1	0	0	0	1	0	3	3	1	1	1	3	2
1884	1	12	1	1	3	2	2	1	2	0	0	0	1	3	2	1	0	0	0	0	0	1	1	1	0	0	0	0	1	4	5	3	2	3	2	2
1885	1	12	1	1	2	3	2	1	1	0	1	0	0	1	2	1	0	1	1	0	0	1	0	1	0	1	0	0	0	3	2		2	1	2
1886	1	13	1	1	3	1	2	1	1	1	1	1	0	1	1	1	1	1	1	1	0	1	0	1	0	0	1	0	0	3	4	1	1	1	3	1
1887	1	13	1	1	3	1	2	1	2	0	0	1	0	1	1	1	1	1	1	0	0	1	0	1	1	1	1	0	0	3	3	1	2	1	2	1
1888	1	13	1	1	2	3	2	1	1	0	1	1	0	1	2	1	1	1	1	0	0	9	9	9	9	0	0	1	0	3	4	1	1	2	3	2
1889	2	12	1	1	3	1	2	1	1	1	1	1	0	1	2	1	1	1	1	1	0	1	0	1	0	0	1	1	0	3	4	1	1	1	3	2
1890	1	13	1	1	3	2	2	1	1	1	0	0	0	1	2	0	0	1	0	0	0	1	0	1	0	1	1	1	0	3	3	2	1	2	2	2
1891	1	12	1	1	3	1	2	1	1	1	1	1	0	3	2	0	0	0	0	0	1	1	1	1	0	0	0	0	1	4	2	1	1	1	3	1
1892	2	12	1	1	3	1	2	1	1	1	1	1	0	1	1	0	0	0	1	0	0	1	0	1	0	0	1	0	0	3	2	1	1	1	3	2
1893	1	12	1	1	1	3	2	1	1	0	0	0	1	3	1	1	1	1	1	0	0	1	0	0	0	0	1	0	0	3	3	3	2	1	2	2
1894	2	12	1	1	2	1	2	1	1	1	0	0	0	1	1	0	1	1	1	0	0	1	0	1	0	1	0	1	0	3	2	1	1	1	3	1
1895	1	13	1	1	3	1	2	1	1	1	1	1	0	1	1	1	1	1	0	1	0	1	0	1	0	0	1	1	0	3	3	1	1	1	3	1
1896	1	13	1	1	3	3	2	1	1	1	0	0	0	1	1	1	1	1	1	0	0	1	0	1	0	0	1	0	0	3	3	2	2	1	2	2
1897	2		1	1	1	3	2	1	2	1	0	0	0	3	2	0	0	1	1	0	0	1	0	0	0	1	1	0	0	3	4	2	2	2	1	2
1898	1	14	1	1	4	3	2	1	1	0	0	0	1	3	1	0	0	1	1	0	0	1	0	1	0	1	1	0	0	3	3	2	1	1	2	2
1899	2	13	1	1	3	1	2	1	1	0	1	1	0	3	1	0	1	1	1	0	0	1	0	1	0	1	1	0	0	3	5	1	1	1	3	2
1900	1	14	1	1	3	2	2	1	1	1	0	0	0	1	1	1	1	1	1	1	0	1	0	1	0	0	0	1	0	3	2	1	2	1	2	1
1901	2	13	1	1	3	1	2	1	2	1	1	1	0	1	1	1	1	1	1	1	0	1	0	1	0	1	1	1	0	3	5	1	1	1	3	1
1902	2	13	1	1	3	1	2	1	1	1	1	1	0	1	1	1	1	1	1	1	0	1	0	1	0	0	1	1	0	3	5	1	1	1	3	1
1903	1	13	1	1	3	2	2	1	1	0	0	0	1	1	1	1	1	1	1	1	0	1	0	1	1	1	1	0	0	3	5	3	2	2	2	2
1904	1	12	1	1	1	1	2	1	1	0	1	0	0	2	2	0	0	1	1	0	0	1	0	1	0	0	1	1	0	3	2	2	2	1	2	1
1905	1	13	1	1	3	2	2	1	1	9	1	1	0	1	1	1	0	1	1	0	0	9	9	9	9	0	1	1	0	3	3	1	1	1	3	2
1906	2	13	1	1	3	1	2	1	1	0	0	1	0	1	1	1	1	1	1	0	0	1	0	0	0	0	1	0	0	3	2	1	1	1	3	1
1907	1	13	1	1	3	3	2	1	1	1	0	0	0	1	1	0	1	0	1	1	0	1	0	0	0	1	1	0	0	3	4	2	1	1	2	1
1908	1	14	1	1	1	3	2	1	2	1	1	1	0	1	1	1	1	1	1	1	0	1	0	1	0	0	0	1	0	3	5	2	1	1	2	1
1909	1	13	1	1	3	1	2	1	1	1	0	1	0	1	2	1	1	1	1	0	0	1	1	1	0	0	1	1	0	2	3	2	2	1	2	2
1910	2	13	1	1	3	2	2	1	1	1	1	1	0	1	1	1	1	1	1	0	0	1	0	1	0	0	1	1	0	3	4	1	2	1	3	1
1911	2	13	1	1	2	2	2	1	1	1	1	1	0	2	1	1	1	1	1	0	0	1	0	1	0	0	1	0	0	3	3	2	2	2	2	1
1912	1	13	1	1	3	1	2	1	1	0	1	1	0	3	1	1	1	1	1	1	0	1	0	0	0	0	0	1	0	3	4	1	1	1	3	1
1913	1	13	1	1	3	1	2	1	1	1	1	1	0	1	1	1	1	1	1	1	0	1	0	1	0	0	1	1	0	3	3	1	2	1	2	2
1914	2	13	1	1	3	1	2	1	1	1	1	1	0	1	2	1	1	0	1	0	0	1	0	1	0	0	1	1	0	3	5	1	2	1	3	1
1915	1	13	1	1	3	2	2	1	1	1	0	1	0	1	1	1	1	1	1	0	0	1	1	1	0	0	1	0	0	3	2	1	1	1	2	2
1916	1	13	1	1	3	2	2	1	1	0	1	1	0	1	1	1	1	1	1	1	0	1	0	1	0	0	1	1	0	3	3	1	1	1	2	1
1917	2	13	1	1	3	2	2	1	2	0	0	0	1	3	2	0	0	0	0	0	1	0	0	0	1	0	0	0	1	4	3	3	1	1	3	2
1918	2	13	1	1	3	2	2	1	1	1	1	1	0	1	1	1	1	0	1	0	0	1	0	1	0	0	1	1	0	3	2	1	1	1	2	1
1919	2	13	1	1	3	1	2	1	1	1	0	1	0	3	1	1	1	1	1	1	0	1	0	1	0	1	0	1	0	1	4	1	2	1	2	1
1920	2	13	1	1	1	1	2	1	1	1	0	1	0	1	1	1	1	1	1	0	0	1	0	1	0	0	1	1	0	3	4	1	1	1	2	1
1921	1	13	1	1	3	1	2	1	1	1	1	1	0	9	1	0	1	1	1	0	0	1	0	1	1	0	1	1	0	3	3	1	1	1	3	1
1922	1	13	1	1	2	2	2	1	1	1	1	0	0	1	1	1	1	1	1	0	0	1	0	1	0	0	1	1	0	3	3	2	1	1	2	2
1923	1	13	1	1	3	3	2	1	1	1	1	1	0	1	1	1	1	1	1	0	0	1	0	1	0	0	1	1	0	3	5	1	1	1	2	1
1924	1	16	1	2	2	3	2	1	1	0	1	1	0	1	1	1	1	1	1	1	0	1	0	1	0	0	1	1	0	3	4	1	2	1	2	1
1925	2	16	1	2	3	1	2	1	1	1	1	1	0	1	2	1	1	1	1	0	0	1	0	1	0	0	0	1	0	3	4	1	1	1	2	1
1926	1	17	1	2	4	3	2	1	2	1	1	1	0	1	1	1	1	1	1	1	0	1	0	0	0	1	0	0	0	3	4	3	2	2	3	1
1927	1	16	1	2	3	2	2	1	1	1	1	1	0	1	1	1	1	1	1	1	0	1	0	1	0	0	0	1	0	3	4	1	1	1	2	1
1928	2	17	1	2	3	1	2	1	1	0	1	0	0	1	1	1	1	1	1	0	0	1	0	1	0	0	1	1	0	3	5	1	2	1	2	1
1929	2	17	1	2	1	2	2	1	1	1	0	1	0	1	2	1	1	0	1	0	0	1	0	1	0	0	0	1	0	3	2	1	2	2	2	1
1930	2	16	1	2	3	2	2	1	1	0	1	1	0	2	2	0	1	1	1	0	0	1	0	0	0	1	0	0	0	3	2	3	3	2	1	2
1931	2	14	1	1	3	3	2	1	1	1	0	0	0	1	2	1	0	1	1	0	0	1	0	0	0	0	1	0	0	3	3	2	2	2	2	2
1932	1	14	1	1	1	3	2	1	1	1	0	0	0	1	1	1	1	1	1	1	0	1	0	0	0	0	1	1	0	3	3	1	1	1	2	1
1933	2		1	1	3	1	2	1	1	0	1	1	0	3	2	1	1	1	1	1	0	1	1	1	0	0	0	1	0	3	4	3	1	1	3	2
1934	2	14	1	1	1	3	2	1	1	0	0	0	1	3	1	1	1	1	1	1	0	1	0	1	0	0	1	0	0	3	3	1	3	1	3	1
1935	2	13	1	1	3	1	2	1		1	1	1	0	1	1	1	1	1	1	1	0	1	0	1	0	0	1	1	0	3	5	1	1	1	3	1
1936	2	13	1	1	2	2	2	1	1	1	1	1	0	3	1	0	1	1	1	0	0	1	1	1	0	0	1	1	0	3	3	2	2	2	2	1
1937	1	13	1	1	3	3	2	1	1	0	0	0	1	1	2	0	1	0	0	0	0	0	1	0	0	0	0	1	0	3	2	1	1	2	3	2
1938	2	13	1	1	3	2	2	1	1	0	0	1	0	1	1	0	1	1	1	0	0	1	0	1	0	0	1	1	0	3	3	2	2	2	2	2
1939	1	13	1	1	3	2	2	1	1	1	1	1	0	1	1	1	1	1	1	0	0	1	0	1	0	0	1	1	0	3	4	2	2	3	3	1
1940	1	13	1	1	3	1	2	1	1	1	0	0	0	1	1	1	1	0	1	0	0	1	0	1	0	0	1	1	0	3	4	1	1	1	3	2
1941	1	14	1	1	3	1	2	1	1	1	1	1	0	1	2	1	0	0	1	1	0	1	0	1	0	0	1	0	0	3	3	2	3	2	2	1
1942	2	14	1	1	3	3	2	1	1	0	0	1	0	3	2	0	1	1	1	0	0	1	0	1	0	0	0	1	0	3	2	2	1	1	2	1
1943	1	13	1	1	3	1	2	1	1	1	1	1	0	1	1	1	1	1	1	1	0	1	0	1	0	0	1	1	0	3	3	2	2	2	2	1
1944	2	13	1	1	2	3	2	1	1	1	1	0	0	1	2	0	0	1	0	0	0	1	0	1	0	1	1	0	0	3	3	2	2	1	2	2
1945	1	14	1	1	3	2	2	1	1	1	0	0	0	1	1	1	1	1	1	0	0	1	1	1	0	1	1	1	0	3	4	1	1	1	2	1
1946	1	14	1	1	3	3	2	1	2	1	0	0	0	2	2	0	0	1	0	0	0	1	0	0	0	0	0	1	0	3	2	2	2	1	2	2
1947	1	14	1	1	3	2	2	1	1	0	0	1	0	1	1	0	1	1	1	0	0	1	0	0	0	0	1	0	0	3	2	2	1	1	2	2
1948	2	13	1	1	3	1	2	1	1	1	1	1	0	1	1	1	1	1	1	0	0	1	0	0	0	0	0	1	0	3	2	1	1	1	3	1
1949	2	13	1	1	3	1	2	1	1	1	1	1	0	1	1	1	1	1	1	1	0	1	0	1	0	0	1	1	0	3	4	2	1	1	2	1
1950	2	13	1	1	3	1	2	1	1	1	1	1	0	1	2	1	1	1	1	0	0	1	0	1	0	0	1	1	0	3	3	1	1	1	2	2
1951	1	14	1	1	1	3	2	1	1	0	1	0	0	1	2	0	1	1	1	0	0	1	0	0	0	0	0	0	1	3	2	2	1	2	2	2
1952	1	14	1	1	2	3	2	1	1	1	0	1	0	1	1	1	1	0	1	0	0	1	0	0	0	0	1	1	0	3	2	2	2	2	2	1
1953	1	13	1	1	3	1	2	1	1	1	0	0	0	2	1	1	1	1	1	1	0	1	0	1	0	0	1	1	0	3	4	1	1	1	2	1
1954	1	14	1	1	2	3	2	1	2	0	0	0	1	1	2	1	0	1	1	0	0	1	0	1	0	0	1	1	0	3	4	2	2	2	2	2
1955	2	13	1	1	2	3	2	1	1	1	1	0	0	3	1	1	1	0	1	1	0	1	0	1	0	0	0	1	0	3	2	2	1	1	2	2
1956	2	13	1	1	1	3	2	1	1	1	0	0	0	1	1	0	0	1	0	0	0	1	0	0	0	0	0	1	0	3	3	2	2	2	2	2
1957	2	13	1	1	3	1	2	1	1	0	1	1	0	3	1	1	1	1	1	0	0	1	0	1	0	0	1	1	0	3	4	1	2	1	2	2
1958	1	14	1	1	2	2	2	1	1	1	0	0	0	3	1	1	1	1	1	0	0	1	0	1	0	0	1	1	0	3	3	2	2	1	2	2
1959	1	14	1	1	3	1	2	1	1	1	1	1	0	1	1	1	1	1	1	1	0	1	0	1	0	0	1	1	0	3	5	1	1	1	3	2
1960	2	13	1	1	3	1	2	1	1	1	1	0	0	3	2	1	1	1	1	1	0	1	0	1	0	0	1	1	0	3	4	1	2	1	2	2
1961	2	13	1	1	3	1	2	1	2	0	0	0	1	3	1	1	1	1	0	1	0	1	1	1	0	0	1	1	0	3	4	1	1	1	2	1
1962	2	13	1	1	3	2	2	1	1	0	0	0	1	1	1	1	1	1	1	0	0	1	0	1	0	1	0	0	0	3	4	2	2	2	2	2
1963	2	14	1	1	3	1	2	1	1	0	0	1	0	1	1	1	1	1	0	0	0	0	1	1	0	0	0	0	1	4	3	2	1	2	2	2
1964	1	13	1	1	3	1	2	1	1	1	0	1	0	1	1	1	1	1	1	0	0	1	0	0	1	0	1	0	0	3	4	2	1	1	2	1
1965	1	14	1	1	3	2	2	1	1	1	1	0	0	1	1	1	1	1	1	0	0	1	0	1	0	0	1	1	0	3	2	2	2	1	2	1
1966	1	13	1	1	3	3	2	1	1	0	1	1	0	1	2	1	1	0	1	1	0	1	0	0	1	0	1	1	0	3	4	1	2	1	2	1
1967	2	14	1	1	3	1	2	1	1	1	1	1	0	1	1	1	0	1	1	0	0	1	0	0	0	0	1	1	0	3	4	1	1	1	2	2
1968	1	13	1	1	2	3	2	1	1	1	1	0	0	3	1	1	1	1	1	1	0	1	0	1	0	0	1	0	0	3	3	1	2	2	3	2
1969	1	14	1	1	3	1	2	1	1	1	1	1	0	1	1	1	1	1	1	1	0	1	0	1	0	0	1	1	0	2	2	2	2	2	2	1
1970	1	13	1	1	3	1	2	1	2	0	1	1	0	1	2	1	1	1	1	0	0	1	0	1	1	0	0	1	0	3	3	2	2	1	2	2
1971	1	14	1	1	3	1	2	1	1	0	1	1	0	1	2	1	0	1	1	0	0	1	0	1	0	0	1	1	0	3	4	1	1	1	2	2
1972	1	13	1	1	2	3	2	1	1	1	0	1	0	1	1	1	1	1	1	0	0	1	0	1	0	0	0	1	0	3	4	2	1	2	1	1
1973	1	13	1	1	2	2	2	1	1	1	0	1	0	1	2	1	0	1	1	0	0	1	0	0	0	0	1	1	0	3	5	2	1	1	2	1
1974	1	13	1	1	3	2	2	1	1	1	1	1	0	1	1	1	1	1	1	1	0	1	0	1	0	0	1	1	0	3	3	2	2	1	2	1
1975	2	13	1	1	2	3	2	2	2	0	0	0	1	3	2	1	1	1	1	0	0	1	0	1	0	0	0	1	0	4	3	3	3	1	2	2
1976	2	13	1	1	3	1	2	1	1	1	1	1	0	1	1	1	1	1	1	1	0	1	0	1	0	0	1	1	0	3	5	1	2	2	2	2
1977	2	14	1	1	3	2	2	1	1	1	1	1	0	1	1	1	1	1	1	1	0	1	1	1	0	0	1	1	0	3	5	1	1	1	2	1
1978	1	13	1	1	2	2	2	1	1	1	1	1	0	3	1	1	1	1	1	1	0	1	0	1	0	0	0	0	1	3	5	2	1	1	2	1
1979	1	13	1	1	1	2	2	1	1	0	1	1	0	2	1	1	1	1	1	1	0	1	1	0	0	0	1	1	0	3	3	2	1	2	2	1
1980	2	13	1	1	2	2		1	2	0	1	1	0	1	1	0	1	0	1	0	0	1	0	1	0	9	9	9	9	2	9	2	1	2	2	1
1981	2	14	1	1	2	3	2	1	2	1	0	0	0	1	1	1	1	0	1	1	0	1	0	1	0	1	1	0	0	3	3	1	2	2	2	1
1982	2	13	1	1	3	3	2	1	1	1	1	1	0	3	2	0	0	1	1	0	0	1	1	1	1	0	1	0	0	1	5	2	3	2	2	1
1983	1	13	1	1	3	1	2	1	1	1	1	1	0	1	1	1	1	1	1	1	0	1	0	1	0	0	1	1	0	3	5	2	2	2	2	2
1984	1	13	1	1	2	2	2	1	1	0	0	1	0	1	1	0	1	1	0	0	0	0	0	1	1	0	1	1	0	3	2	1	1	1	2	1
1985	2	13	1	1	3	2	2	1	2	1	0	0	0	3	2	0	1	1	1	0	0	1	0	1	0	0	1	0	0	1	4	1	1	1	2	1
1986	1	14	1	1	2	3	2	1	1	1	1	0	0	1	1	1	1	1	1	0	0	1	0	0	0	1	1	0	0	3	3	2	2	2	1	1
1987	2	13	1	1	3	1	2	1	2	0	1	1	0	1	1	1	1	1	1	1	0	1	1	1	0	0	1	1	0	3	4	2	1	2	2	2
1988	1	13	1	1	3	3	2	1	1	0	1	1	0	1	1	0	1	1	1	0	0	1	0	1	0	0	1	1	0	3	4	2	2	2	2	2
1989	1	13	1	1	2	2	2	1	1	0	1	1	0	1	1	1	1	1	1	1	0	1	0	1	0	1	1	0	0	3	4	1	2	1	2	2
1990	2	13	1	1	3	1	2	1	2	0	1	0	0	1	1	1	1	1	1	1	0	1	0	1	0	0	1	1	0	3	4	1	1	1	2	2
1991	1	13	1	1	2	2	2	1	2	1	1	1	0	3	2	1	1	1	1	1	0	1	1	1	1	1	1	1	0	3	5	2	2	1	1	1
1992	1	13	1	1	2	1	2	1	1	0	1	0	0	1	2	1	1	1	1	0	0	9	9	9	9	0	1	0	0	3	4	1	2	2	3	2
1993	2	13	1	1	2	2	2	1	1	0	0	0	1	1	2	1	0	1	1	0	0	1	0	0	0	0	0	1	0	3	4	2	2	2	2	1
1994	1	13	1	1	3	2	2	1	1	1	1	0	0	1	1	1	1	1	1	0	0	1	0	1	0	0	1	1	0	3	3	2	1	1	2	1
1995	1	13	1	1	4	1	2	1	1	0	0	0	1	3	2	0	0	0	0	0	1	0	0	0	1	1	1	1	1	3	3	1	2	2	2	2
1996	1	13	1	1	2	3	2	1	1	1	0	1	0	1	2	0	0	1	1	0	0	1	0	0	0	0	1	1	0	3	3	2	1	1	1	1
1997	1	13	1	1	4	3	2	1	1	1	1	1	0	3	2	1	1	1	1	1	0	1	0	1	0	0	1	1	0	3	3	1	2	1	2	2
1998	1	13	1	1	3	3	2	1	1	0	0	0	1	1	1	1	0	1	0	0	0	1	0	1	0	0	1	0	0	3	3	2	1	1	2	2
1999	2	13	1	1	3	2	2	1	1	1	1	1	0	3	1	0	1	1	1	0	0	1	0	1	0	0	1	1	0	3	2	2	1	1	1	2
[truncated: 2,221 more rows]
